# Supplementary material for: Metabolic changes before and after weaning in Dezhou donkey foals in relation to gut microbiota
Source: Front Microbiol. 2024 Jan 12;14:1306039. doi: 10.3389/fmicb.2023.1306039 (PMC10812615; doi:10.3389/fmicb.2023.1306039)
Supplement: Supplementary file 1 [file Data_Sheet_1.ZIP]

Archive with 5 entries (5 files):
- Supplementary Material.docx
- Supplementary Table 1.xlsx
- Supplementary Table 2.xlsx
- Supplementary Table 3.xlsx
- Table S1.docx
