# Supplementary material for: Metabolic changes before and after weaning in Dezhou donkey foals in relation to gut microbiota
Source: Front Microbiol. 2024 Jan 12;14:1306039. doi: 10.3389/fmicb.2023.1306039 (PMC10812615; doi:10.3389/fmicb.2023.1306039)
Supplement: Supplementary file 1 [file Data_Sheet_1.ZIP › Supplementary Table 1.xlsx]

## Sheet: all
Table 1:Enrichment of differential metabolites between M_F_1 group and M_F_3 group
Compound_ID	Class_I	mzCloud_Results	mzVault_Results	log2FC	VIP	Pvalue	Up.Down	RT [min]
Methylimidazoleacetic acid	Organoheterocyclic compounds	Full match	Full match	1.66713	1.54438	0.00216377	up	1.451
J147	Benzenoids	No results	No results	1.80774	1.71377	0.000134242	up	6.499
4-Ethylbenzaldehyde	Benzenoids	No results	Full match	1.54441	1.6945	0.000338899	up	8.179
Cannabidiolic acid	Benzenoids	No results	Invalid mass	1.15263	1.53093	0.00314969	up	8.008
Homogentisic Acid	Benzenoids	No results	No results	1.11476	1.41552	0.00944171	up	6.026
(+/-)-CP 47,497-C7-Hydroxy metabolite	Benzenoids	No results	Full match	0.731991	1.22829	0.014925	up	8.93
2-Mercaptobenzothiazole	Organoheterocyclic compounds	Full match	Full match	3.49943	1.40417	0.00824108	up	6.003
2-[(3S)-1-Benzyl-3-pyrrolidinyl]-1,3-benzothiazole	Organoheterocyclic compounds	Invalid mass	No match	0.616089	1.27911	0.00148821	up	5.038
2-[(3S)-1-(3,4-Difluorobenzyl)-3-pyrrolidinyl]-1,3-benzoxazole	Organoheterocyclic compounds	Invalid mass	No results	1.79447	2.12138	1.85652e-08	up	6.777
Stearamide	Organic acids and derivatives	Full match	Full match	0.611739	1.19708	0.015112	up	10.447
N-Oleoyl Glycine	Organic acids and derivatives	No results	No results	2.6455	1.95406	2.12657e-05	up	9.597
L-lysine	Organic acids and derivatives	No results	No results	2.08349	1.54585	0.000929709	up	5.836
DL-m-Tyrosine	Organic acids and derivatives	No results	No results	2.04197	1.48728	0.00133679	up	6.168
Leucylproline	Organic acids and derivatives	Full match	Full match	1.81471	1.7759	4.15509e-07	up	5.258
Leu-Pro	Organic acids and derivatives	No results	No results	1.75589	1.63444	1.31537e-06	up	5.229
4- Carboxyphenylglycine	Organic acids and derivatives	No results	Full match	1.72587	2.08062	7.30162e-07	up	5.944
H-Gly-Pro-OH	Organic acids and derivatives	No results	No results	1.70885	1.78859	3.70671e-06	up	1.935
2-Aminoadipic acid	Organic acids and derivatives	No results	Full match	1.66416	1.90375	1.48367e-05	up	1.441
D-2-Aminoadipic acid	Organic acids and derivatives	No results	No results	1.59224	1.99445	5.12234e-06	up	1.413
Proline-hydroxyproline	Organic acids and derivatives	No results	Invalid mass	1.47196	1.44107	0.000684372	up	1.443
2-Phenylglycine	Organic acids and derivatives	No results	No results	1.39841	2.06091	3.12199e-06	up	5.942
N-Acetyl-L-methionine	Organic acids and derivatives	No results	No results	1.3696	1.48951	0.000893857	up	5.329
L-Hydroxyproline	Organic acids and derivatives	No results	No results	1.33578	1.5407	0.000337648	up	6.163
Diaminopimelic acid	Organic acids and derivatives	No results	Full match	1.32818	1.79375	5.05525e-05	up	1.441
N-Acetyl-DL-phenylalanine	Organic acids and derivatives	No results	No results	1.31738	1.15713	0.0315609	up	5.915
Octopine	Organic acids and derivatives	No results	Full match	1.29868	1.15823	0.00312581	up	1.458
D-Phenylalanine	Organic acids and derivatives	No results	No results	1.26872	1.29252	0.00186398	up	6.547
L-Homocitrulline	Organic acids and derivatives	No results	No results	1.26627	1.73786	6.65363e-06	up	1.437
Thr-Leu	Organic acids and derivatives	No results	No results	1.2586	1.43754	0.00078307	up	5.2
Capryloylglycine	Organic acids and derivatives	No results	Full match	1.05318	1.00203	0.00185287	up	6.268
L-aspartic Acid	Organic acids and derivatives	No results	No results	1.03965	1.30154	7.14722e-06	up	1.437
Prolylleucine	Organic acids and derivatives	Full match	Not the top hit	0.98939	1.52029	0.00198094	up	1.475
Azetidine-2-carboxylic acid	Organic acids and derivatives	No results	No results	0.798469	1.07115	0.015839	up	1.385
5-Hydroxylysine	Organic acids and derivatives	No results	No results	0.745018	1.54253	0.00020862	up	1.197
(5-L-Glutamyl)-L-Amino Acid	Organic acids and derivatives	No results	No results	0.738533	1.2199	0.00220204	up	1.483
Homoarginine	Organic acids and derivatives	No results	No results	0.721341	1.44638	0.00230738	up	1.359
N-Acetyl-aspartic acid	Organic acids and derivatives	No results	No results	0.704861	1.27439	7.65773e-05	up	2.027
L-Glutamic acid	Organic acids and derivatives	Full match	Full match	0.642661	1.7738	0.000298166	up	1.376
L-Threonine	Organic acids and derivatives	Full match	Full match	0.642138	1.19628	0.00867725	up	1.37
Gemifloxacin	Organoheterocyclic compounds	Invalid mass	No results	3.41894	1.52467	0.00703368	up	9.126
6-Ketoprostaglandin F1α	Lipids and lipid-like molecules	Invalid mass	No results	3.34305	1.21441	0.0462682	up	6.715
Prostaglandin A3	Lipids and lipid-like molecules	Invalid mass	Invalid mass	3.26879	2.09045	4.58131e-07	up	6.665
11(Z),14(Z),17(Z)-Eicosatrienoic acid	Lipids and lipid-like molecules	Invalid mass	Invalid mass	3.19545	1.88386	3.13743e-06	up	9.796
11-Deoxy prostaglandin F1α	Lipids and lipid-like molecules	Invalid mass	Invalid mass	2.96739	1.50258	0.0013976	up	6.555
Prostaglandin K1	Lipids and lipid-like molecules	Invalid mass	Invalid mass	2.87669	1.68074	5.02756e-06	up	6.292
Prostaglandin J2	Lipids and lipid-like molecules	Invalid mass	No results	2.45967	1.51163	0.00680914	up	5.458
Sebacic acid	Lipids and lipid-like molecules	No results	No results	2.37864	2.08612	1.31598e-05	up	6.067
Bicyclo prostaglandin E2	Lipids and lipid-like molecules	Invalid mass	Invalid mass	2.17734	1.81999	8.68571e-05	up	6.674
15-Deoxy-Δ12,14-prostaglandin A1	Lipids and lipid-like molecules	Invalid mass	No match	2.07225	1.62736	9.74391e-05	up	7.765
Capric acid	Lipids and lipid-like molecules	No results	No results	1.98142	1.48284	1.9044e-05	up	7.626
13-HPODE	Lipids and lipid-like molecules	No results	No results	1.93677	1.64432	0.000673716	up	6.938
Lauric Acid	Lipids and lipid-like molecules	No results	No results	1.86578	1.40841	1.14902e-05	up	8.504
16(R)-HETE	Lipids and lipid-like molecules	Invalid mass	Invalid mass	1.86016	1.39071	0.000660239	up	8.123
Nonanoic acid	Lipids and lipid-like molecules	No results	No results	1.83446	2.03535	1.5484e-06	up	6.038
Eicosapentaenoic acid	Lipids and lipid-like molecules	Invalid mass	Invalid mass	1.82447	1.39513	0.000549349	up	8.103
13-OxoODE	Lipids and lipid-like molecules	Invalid mass	No match	1.75361	1.34531	0.00046232	up	6.385
UR-144 N-(5-hydroxypentyl) β-D-glucuronide	Lipids and lipid-like molecules	Invalid mass	No results	1.73804	1.74411	8.1856e-06	up	4.869
Dodecanedioic acid	Lipids and lipid-like molecules	Full match	Full match	1.70784	1.76202	0.000289148	up	6.474
(+/-)11(12)-EET	Lipids and lipid-like molecules	Full match	Partial match	1.69437	1.18419	0.000678645	up	8.086
5(S),15(S)-DiHETE	Lipids and lipid-like molecules	Invalid mass	Invalid mass	1.64274	1.52891	2.74189e-05	up	8.02
Lipoxin B4	Lipids and lipid-like molecules	Full match	No results	1.58929	1.32983	2.21232e-05	up	6.606
Suberic acid	Lipids and lipid-like molecules	Full match	Full match	1.55281	1.88268	9.2501e-05	up	5.679
5-Phenylvaleric Acid	Lipids and lipid-like molecules	No results	No results	1.54025	1.51778	0.000805505	up	8.136
12-Epileukotriene B4	Lipids and lipid-like molecules	Full match	Partial match	1.50381	1.5252	0.00112057	up	7.159
Decanoylcarnitine	Lipids and lipid-like molecules	Full match	Full match	1.44391	1.46623	8.8217e-05	up	6.315
8(S),15(S)-DiHETE	Lipids and lipid-like molecules	Full match	No results	1.42665	1.20747	0.0015946	up	7.55
17(S)-HpDHA	Lipids and lipid-like molecules	Invalid mass	No results	1.41629	1.13801	0.000438711	up	7.334
Undecanoic acid	Lipids and lipid-like molecules	No results	Full match	1.34776	1.78086	0.000418391	up	6.476
Tetradecanedioic acid	Lipids and lipid-like molecules	Full match	Partial match	1.32226	1.45703	0.000531211	up	7.018
8-iso-15-keto Prostaglandin E2	Lipids and lipid-like molecules	Invalid mass	No results	1.28364	1.50177	0.000544356	up	7.299
Hexanoylcarnitine	Lipids and lipid-like molecules	Full match	Full match	1.16162	1.2168	0.00357286	up	5.539
10-Undecenoic acid	Lipids and lipid-like molecules	No results	No results	1.13601	1.37318	0.0115132	up	6.333
Myristic Acid	Lipids and lipid-like molecules	Full match	No results	1.13212	1.10039	0.000945754	up	9.422
Thromboxane B3	Lipids and lipid-like molecules	Full match	No results	1.09285	1.0542	0.00450384	up	6.201
U-44069	Lipids and lipid-like molecules	Invalid mass	Invalid mass	0.984081	1.39981	0.00289138	up	6.331
ACar 18:0	Lipids and lipid-like molecules	No results	Invalid mass	0.946571	1.10397	0.00225028	up	8.551
12-oxo Phytodienoic Acid	Lipids and lipid-like molecules	Full match	Partial match	0.93217	1.04244	0.000682433	up	7.151
Azelaic acid	Lipids and lipid-like molecules	No results	No results	0.920119	1.08056	0.0323391	up	5.858
2-Hydroxymyristic acid	Lipids and lipid-like molecules	No results	Full match	0.900322	1.49937	7.41269e-05	up	8.542
cis-2-Decenoic acid	Lipids and lipid-like molecules	No results	Full match	0.872475	1.41517	0.00404449	up	6.121
ACar 24:0	Lipids and lipid-like molecules	No results	Invalid mass	0.819573	1.01813	0.00576952	up	10.136
2-Ethylhexanoic acid	Lipids and lipid-like molecules	No results	Full match	0.797855	1.02292	0.01426	up	5.877
Palmitoylcarnitine	Lipids and lipid-like molecules	Full match	Full match	0.735222	1.18661	0.00464739	up	7.934
L-Palmitoylcarnitine	Lipids and lipid-like molecules	No results	No results	0.719471	1.29181	0.00777072	up	8.978
9-Oxo-ODE	Lipids and lipid-like molecules	Invalid mass	Invalid mass	0.685095	1.10981	0.00468494	up	7.897
Stearic acid	Lipids and lipid-like molecules	Full match	Full match	0.670446	1.23076	0.000373067	up	11.139
ACar 18:1	Lipids and lipid-like molecules	No results	Invalid mass	0.648096	1.00503	0.0168892	up	8.091
ACar 10:1	Lipids and lipid-like molecules	No results	Invalid mass	0.611208	1.07887	0.0209622	up	6.121
Docosanoic Acid	Lipids and lipid-like molecules	Full match	No results	0.608366	1.53136	8.60837e-05	up	11.049
2-(14,15-Epoxyeicosatrienoyl) glycerol	Lipids and lipid-like molecules	Invalid mass	No results	2.20026	1.70334	0.00142633	up	8.214
Glycerol 1-hexadecanoate	Lipids and lipid-like molecules	No results	No results	0.872758	1.36113	0.00210996	up	8.785
PC (18:4/18:4)	Lipids and lipid-like molecules	No results	Invalid mass	4.53441	2.33056	1.50858e-09	up	9.583
PC (16:4/16:4)	Lipids and lipid-like molecules	No results	Invalid mass	3.77257	2.21769	7.49135e-07	up	9.445
PC (16:4/18:5)	Lipids and lipid-like molecules	No results	Invalid mass	3.55021	1.88912	0.000794519	up	10.35
PC (12:0/12:0)	Lipids and lipid-like molecules	No results	Full match	3.54866	2.1452	1.88737e-06	up	11.562
LPS 18:0	Lipids and lipid-like molecules	No results	Full match	3.50731	1.95441	1.65021e-07	up	10.429
PC (18:5e/26:4)	Lipids and lipid-like molecules	No results	Full match	3.4669	2.12898	5.26846e-07	up	10.269
PC (13:1/18:5)	Lipids and lipid-like molecules	No results	Invalid mass	3.32378	2.21359	1.96581e-07	up	9.637
LPC 12:0	Lipids and lipid-like molecules	No results	Invalid mass	2.97241	1.47851	2.1293e-07	up	7.449
PC (16:1e/21:0)	Lipids and lipid-like molecules	No results	Invalid mass	2.83576	1.93818	1.06573e-05	up	8.1
Lysope 14:0	Lipids and lipid-like molecules	No results	No results	2.76556	1.26105	4.76723e-07	up	7.639
PC (16:3/16:4)	Lipids and lipid-like molecules	No results	Full match	2.66458	2.10976	1.91225e-08	up	9.644
LPC 10:0	Lipids and lipid-like molecules	No results	Full match	2.48644	1.99607	3.50964e-05	up	6.914
LPE 12:0	Lipids and lipid-like molecules	No results	Full match	2.08519	1.79954	0.000554825	up	7.623
LPS 16:0	Lipids and lipid-like molecules	No results	Full match	1.95685	1.57266	0.000933661	up	9.377
PC (18:2e/22:3)	Lipids and lipid-like molecules	No results	Invalid mass	1.93484	1.48317	0.00308805	up	10.838
PC (11:0/11:0)	Lipids and lipid-like molecules	No results	Full match	1.85196	1.93439	0.000418743	up	10.756
PC (18:3/20:5)	Lipids and lipid-like molecules	No results	Invalid mass	1.84841	1.68945	0.00394565	up	11.036
PC (20:5e/22:4)	Lipids and lipid-like molecules	No results	Invalid mass	1.83563	1.40054	0.00132234	up	11.459
LPS 18:1	Lipids and lipid-like molecules	No results	Full match	1.8217	1.56177	0.00048406	up	9.944
LPE 14:0	Lipids and lipid-like molecules	No results	Full match	1.51622	1.05583	0.000152367	up	8.396
LPC 14:1	Lipids and lipid-like molecules	No results	Invalid mass	1.48329	1.1888	5.00104e-05	up	7.923
PC (18:5/22:6)	Lipids and lipid-like molecules	No results	Invalid mass	1.467	1.70001	0.00322551	up	9.985
LPE 22:6	Lipids and lipid-like molecules	No results	Full match	1.41012	1.48342	0.000337666	up	8.805
PC (18:5e/18:4)	Lipids and lipid-like molecules	No results	Invalid mass	1.35003	1.73555	0.0023948	up	11.073
PC (18:4e/24:4)	Lipids and lipid-like molecules	No results	Invalid mass	1.30891	1.45099	0.000127785	up	10.755
LPC 22:6	Lipids and lipid-like molecules	No results	Full match	1.20154	1.03106	0.0152532	up	8.954
PC (9:0/9:0)	Lipids and lipid-like molecules	No results	Full match	1.03593	1.16779	0.0207752	up	7.95
PC (18:3e/16:4)	Lipids and lipid-like molecules	No results	Invalid mass	0.987452	1.77617	0.000346202	up	9.82
PC (20:5/20:5)	Lipids and lipid-like molecules	No results	Invalid mass	0.759909	1.28939	0.0160085	up	9.087
LPE 16:0	Lipids and lipid-like molecules	No results	Full match	0.68143	1.13811	0.028341	up	9.082
PE (16:0/18:0)	Lipids and lipid-like molecules	No results	Full match	0.678489	1.11951	0.0399244	up	11.632
PC (17:1/18:5)	Lipids and lipid-like molecules	No results	Full match	0.653076	1.33348	0.00764588	up	10.2
PC (4:0/13:1)	Lipids and lipid-like molecules	No results	Full match	0.628721	1.34214	0.00258793	up	9.271
PE (16:0/20:4)	Lipids and lipid-like molecules	No results	Full match	0.589032	1.08556	0.0209846	up	11.387
Hypoxanthine	Organoheterocyclic compounds	Full match	Full match	1.45885	1.33332	0.00123693	up	2.101
trans-3-Indoleacrylic acid	Organoheterocyclic compounds	Full match	Not the top hit	5.07374	2.12079	6.06303e-09	up	6.169
Indole-3-acrylic acid	Organoheterocyclic compounds	Full match	Full match	2.89943	1.79254	2.99537e-05	up	5.889
Methyl 3-indolyacetate	Organoheterocyclic compounds	No results	No results	1.61281	1.21538	0.00997297	up	5.909
Methyl indole-3-acetate	Organoheterocyclic compounds	Full match	Full match	1.00881	1.35393	0.00938953	up	5.919
Indole-3-lactic acid	Organoheterocyclic compounds	Full match	Full match	0.837154	1.32096	0.0156653	up	5.652
gamma-Nonanolactone	Organoheterocyclic compounds	No results	No results	1.14459	1.33191	0.0186504	up	5.925
Tanespimycin	Phenylpropanoids and polyketides	Invalid mass	No results	1.74997	1.4314	0.000790766	up	5.551
Cafestol	Organoheterocyclic compounds	Full match	Partial match	1.50418	1.44942	0.00103006	up	6.544
Piperine	Alkaloids and derivatives	Invalid mass	No results	1.03555	1.58494	1.35227e-05	up	1.441
Arachidonoyl ethanolamide phosphate	Organic acids and derivatives	Invalid mass	No results	2.84199	1.75283	0.000248433	up	5.665
Taurine	Organic acids and derivatives	No results	No results	0.787532	1.49455	0.00121386	up	1.552
3-Indoxyl sulphate	Organic acids and derivatives	Full match	Full match	1.11127	1.19793	0.0123617	up	5.39
Oleoyl ethanolamide	Organic nitrogen compounds	Invalid mass	Invalid mass	1.37102	1.30858	0.000767892	up	9.711
DL-Carnitine	Organic nitrogen compounds	Full match	Full match	0.769818	1.47057	1.87871e-05	up	1.387
Emamectin B1a	Organic oxygen compounds	Invalid mass	No results	3.75919	2.20813	6.16461e-09	up	9.738
Prop-2-ynyl N-[6-(4-chlorophenoxy)pyridin-3-yl]carbamate	Organic oxygen compounds	No results	Full match	2.26895	2.05724	4.40638e-07	up	6.04
13,14-dihydro-15-keto-tetranor Prostaglandin D2	Organic oxygen compounds	Invalid mass	No results	1.43823	1.57217	0.000260611	up	7.015
D-(+)-Maltose	Organic oxygen compounds	Invalid mass	No results	1.38578	1.58059	8.91513e-06	up	1.398
Pantothenic acid	Organic oxygen compounds	Full match	Full match	1.09985	1.39558	6.70637e-05	up	5.106
Natamycin	Organic oxygen compounds	Invalid mass	No results	0.804769	1.39736	0.000333944	up	5.161
L-Threonic acid	Organic oxygen compounds	No results	Full match	0.69166	1.11875	0.00508589	up	1.38
6-Deoxy-D-glucose	Organic oxygen compounds	No results	No results	0.609148	1.05399	0.00715035	up	1.442
Tetrahydroaldosterone	Organoheterocyclic compounds	No results	No results	1.60781	1.09945	0.00121284	up	6.168
Carnosine	Organic acids and derivatives	Full match	No results	0.910528	1.23113	0.0108101	up	1.344
18-β-Glycyrrhetinic acid	Lipids and lipid-like molecules	Full match	Full match	2.71987	1.51622	0.00552122	up	8.514
Perillic acid	Lipids and lipid-like molecules	No results	Invalid mass	1.83431	2.04862	7.44958e-07	up	5.96
Vitamin B2	Organoheterocyclic compounds	No results	No results	1.37279	1.52393	2.70203e-05	up	9.415
Riboflavin	Organoheterocyclic compounds	Full match	Full match	0.748474	1.37046	0.000660931	up	5.417
Guanosine	Nucleosides, nucleotides, and analogues	No results	Full match	1.80838	1.47217	5.61873e-06	up	3.534
Pyridoxine	Organoheterocyclic compounds	No results	No results	0.926783	1.40686	0.000279103	up	5.074
N4-Acetylcytidine	Nucleosides, nucleotides, and analogues	No results	No results	0.652843	1.41008	0.0025487	up	4.961
Quinoline	Organoheterocyclic compounds	Full match	Full match	1.00673	1.32695	0.00968879	up	5.919
SM (d14:1/12:0)	Lipids and lipid-like molecules	No results	Invalid mass	3.13191	1.839	3.44688e-08	up	10.691
SM (d14:0/14:1)	Lipids and lipid-like molecules	No results	Full match	2.5332	1.65418	1.4372e-06	up	11.504
SM (d14:0/12:1)	Lipids and lipid-like molecules	No results	Full match	2.41921	2.16222	4.5978e-07	up	10.715
SM (d14:1/14:0)	Lipids and lipid-like molecules	No results	Invalid mass	2.15	1.25578	3.97087e-05	up	11.514
D-Erythro-sphingosine 1-phosphate	Lipids and lipid-like molecules	No results	Full match	0.89977	1.83001	7.42641e-06	up	8.584
SM (d14:1/17:0)	Lipids and lipid-like molecules	No results	Invalid mass	0.880229	1.02412	0.0145976	up	10.795
D-Glucosyl-beta-1,1-N-palmitoyl-D-erythro-sphingosine	Lipids and lipid-like molecules	No results	Full match	0.867318	1.13284	0.0364699	up	9.543
SM (d14:1/18:0)	Lipids and lipid-like molecules	No results	Invalid mass	0.613546	1.13496	0.0170967	up	11.616
SM (d20:1/12:0)	Lipids and lipid-like molecules	No results	Full match	0.590629	1.12657	0.0187022	up	11.623
β-Estradiol-17β-glucuronide	Lipids and lipid-like molecules	No results	Invalid mass	4.09642	1.70668	0.000814971	up	5.727
Ergocalciferol	Lipids and lipid-like molecules	Invalid mass	No results	3.01336	1.8771	1.97089e-06	up	8.875
Cholest-4-en-3-one	Lipids and lipid-like molecules	Invalid mass	No results	2.41128	1.90178	0.000103026	up	8.637
Dehydrocholic acid	Lipids and lipid-like molecules	Invalid mass	No results	2.22586	1.43687	0.000727045	up	6.554
Estradiol Benzoate	Lipids and lipid-like molecules	No results	No results	2.03911	1.51534	0.00831908	up	7.591
Tetrahydrocortisone	Lipids and lipid-like molecules	Full match	Partial match	1.78428	1.49976	0.00491705	up	6.068
Cortodoxone	Lipids and lipid-like molecules	No results	No results	1.4291	1.54509	0.000769306	up	6.203
Desoxycortone	Lipids and lipid-like molecules	Full match	Not the top hit	1.42586	1.70167	3.70765e-05	up	6.355
Etiocholanolone	Lipids and lipid-like molecules	Invalid mass	Invalid mass	1.4075	1.02711	0.0416478	up	6.808
Taurochenodeoxycholic acid	Lipids and lipid-like molecules	Full match	Full match	1.23774	1.05664	0.00628032	up	7.312
Ouabain	Lipids and lipid-like molecules	Full match	No results	1.12839	1.63067	4.78008e-06	up	5.282
Corticosterone	Lipids and lipid-like molecules	Full match	Full match	1.03403	1.17804	0.0139237	up	6.347
Taurodeoxycholic Acid	Lipids and lipid-like molecules	Invalid mass	No results	0.824828	1.13152	0.0196333	up	7.603
4-Hydroxy-3-methylbenzoic acid	Benzenoids	No results	No results	-0.791178	1.50879	1.31086e-05	down	5.409
Methyl EudesMate	Benzenoids	No results	No results	-0.975023	1.2797	7.0558e-06	down	5.582
Phenylpyruvic acid	Benzenoids	No results	No results	-1.02979	1.28971	0.000581676	down	5.59
3,4-Dimethylbenzoic acid	Benzenoids	No results	Full match	-1.09051	1.63688	1.39839e-05	down	6.761
5-Sulfosalicylic acid	Benzenoids	Full match	No results	-1.1519	1.43626	0.000119275	down	5.165
3-Hydroxyanthranilic acid	Benzenoids	No results	Full match	-1.58972	1.5293	3.86119e-08	down	5.025
4-Hydroxybenzylalcohol	Benzenoids	No results	Full match	-1.82195	1.58315	4.51877e-09	down	5.46
Styrene	Benzenoids	No results	No results	-1.87018	1.70379	0.00389589	down	5.551
Hippuric acid	Benzenoids	Full match	Full match	-1.91913	1.0909	3.74362e-06	down	5.431
Asaraldehyde	Benzenoids	No results	No results	-2.00645	1.3796	1.38079e-07	down	5.583
α-Hydroxyhippuric acid	Benzenoids	Full match	Not the top hit	-2.05801	1.7389	8.40216e-09	down	5.06
4-Hydroxyhippuric acid	Benzenoids	No results	Full match	-2.53535	1.94075	2.56742e-06	down	5.074
Tyramine	Benzenoids	No results	No results	-2.69976	1.41997	0.0195715	down	5.556
Pholedrine	Benzenoids	No results	Full match	-2.70462	1.52028	0.0103928	down	6.182
Norephedrine	Benzenoids	Full match	No results	-6.04591	1.57831	0.00711796	down	6.138
N-Acetyl-DL-valine	Organic acids and derivatives	No results	Full match	-0.866534	1.61251	5.64037e-06	down	5.377
N-Acetylvaline	Organic acids and derivatives	No results	No results	-0.993494	1.29382	0.000105105	down	5.394
Citric acid	Organic acids and derivatives	Full match	Full match	-1.00247	1.3361	0.00645072	down	2.166
cis-Aconitic acid	Organic acids and derivatives	No results	No results	-1.28313	1.21065	0.00490426	down	2.172
Phenylacetylglycine	Organic acids and derivatives	Full match	Full match	-1.52889	1.91822	2.54621e-08	down	5.526
O-Phospho-L-serine	Organic acids and derivatives	No results	No results	-1.7161	1.64935	0.000125608	down	5.147
Lysine Butyrate	Organic acids and derivatives	No results	No results	-2.16202	1.38037	0.00156137	down	1.36
DL-Stachydrine	Organic acids and derivatives	Full match	Full match	-3.36441	1.94595	1.47411e-06	down	1.442
2-Isopropylmalate	Lipids and lipid-like molecules	No results	No results	-0.700209	1.15359	0.0129166	down	5.479
3-Hydroxyvaleric acid	Lipids and lipid-like molecules	No results	Full match	-0.712851	1.25605	0.00292687	down	4.923
2-Hydroxy-3-methylbutanoic acid	Lipids and lipid-like molecules	No results	No results	-0.713902	1.13969	0.00522644	down	5.164
Mag (18:1)	Lipids and lipid-like molecules	No results	No results	-0.791887	1.25086	0.0100084	down	9.739
(+/-)9-HpODE	Lipids and lipid-like molecules	Full match	No results	-1.00931	1.33095	0.00034439	down	8.069
Prostaglandin K2	Lipids and lipid-like molecules	Invalid mass	No results	-1.15424	1.1138	0.00035601	down	6.594
(+/-)5(6)-EET	Lipids and lipid-like molecules	Full match	Partial match	-2.10271	1.39261	0.000113229	down	6.42
Dibutyl sebacate	Lipids and lipid-like molecules	No results	No results	-2.12049	1.6077	4.311e-08	down	8.504
Nonadecanoic acid	Lipids and lipid-like molecules	No results	No results	-2.88128	2.0692	1.99204e-08	down	7.413
Dihydroroseoside	Lipids and lipid-like molecules	No results	Full match	-3.04752	1.36644	1.80557e-05	down	5.76
13,14-dihydro Prostaglandin E1	Lipids and lipid-like molecules	Full match	Partial match	-3.35599	1.94681	3.68716e-09	down	6.4
FAHFA (15:0/5:0)	Lipids and lipid-like molecules	No results	Full match	-5.0874	2.18284	5.43198e-14	down	7.412
Riboflavin-5-phosphate	Nucleosides, nucleotides, and analogues	No results	No results	-1.3889	1.73709	5.55216e-05	down	5.795
4',7-Dihydroxyflavanone	Phenylpropanoids and polyketides	Full match	Full match	-1.05602	1.30637	0.00345437	down	5.783
2-Furoic acid	Organoheterocyclic compounds	No results	No results	-0.982864	1.32486	0.00689196	down	2.166
2,5-Furandicarboxylic acid	Organoheterocyclic compounds	No results	No results	-1.00467	1.26021	0.00212114	down	2.162
MAG (18:3)	Lipids and lipid-like molecules	No results	No results	-0.775511	1.1021	0.0120377	down	8.936
LPC 20:0	Lipids and lipid-like molecules	No results	Invalid mass	-0.643091	1.3222	0.00701654	down	11.215
LPC 19:1	Lipids and lipid-like molecules	No results	Invalid mass	-0.719369	1.01841	0.00142919	down	10.089
PC (14:1e/22:1)	Lipids and lipid-like molecules	No results	Full match	-0.956455	1.30418	0.0275087	down	11.241
PC (14:0e/5:0)	Lipids and lipid-like molecules	No results	Full match	-0.98171	1.73209	0.00104843	down	10.794
PC (17:2/18:5)	Lipids and lipid-like molecules	No results	Invalid mass	-1.66208	1.47425	0.0152585	down	9.059
PC (18:3e/18:5)	Lipids and lipid-like molecules	No results	Invalid mass	-2.67488	1.67439	0.00381712	down	8.691
Melatonin	Organoheterocyclic compounds	Invalid mass	No results	-1.10314	1.10561	0.0147998	down	5.96
alpha-Ketoglutaric acid	Organic acids and derivatives	No results	No results	-0.984053	1.23731	0.00431726	down	2.167
Quinic acid	Organic oxygen compounds	No results	Full match	-1.5783	1.57516	0.00246753	down	5.114
P-Acetamidophenyl-b-D-glucuronide	Organic oxygen compounds	No results	Full match	-2.49873	1.42037	3.14008e-06	down	5.311
4-Methylphenol	Benzenoids	Full match	No results	-0.786243	1.41944	0.000253926	down	5.554
2-Methoxyresorcinol	Benzenoids	No results	Invalid mass	-0.94309	1.2229	0.00440517	down	4.907
Hydroquinone	Benzenoids	No results	No results	-2.49017	1.68248	4.85352e-08	down	5.195
3-(4-Hydroxyphenyl)propionic acid	Phenylpropanoids and polyketides	Full match	Full match	-1.59868	1.08306	0.000641661	down	5.631
7,8-Dihydrobiopterin	Organoheterocyclic compounds	Full match	No results	-2.77588	2.16244	8.31241e-06	down	5.432
Kynurenic acid O-hexside	Organoheterocyclic compounds	No results	No results	-1.06296	1.0497	0.00189898	down	5.462
Xanthurenic Acid	Organoheterocyclic compounds	No results	No results	-2.04662	1.7733	8.75903e-05	down	1.341
N-{[(2R,4S,5R)-5-Ethyl-1-azabicyclo[2.2.2]oct-2-yl]methyl}-2-furamide	Organoheterocyclic compounds	Full match	No results	-2.2723	1.24374	0.0302643	down	5.375
Glycolithocholic acid	Lipids and lipid-like molecules	No results	No results	-2.40384	1.78227	1.03169e-05	down	7.931
5α-Dihydrotestosterone glucuronide	Lipids and lipid-like molecules	Full match	No results	-3.93362	1.5458	0.00606402	down	5.447
Dehydroepiandrosterone (DHEA)	Lipids and lipid-like molecules	Invalid mass	Invalid mass	-4.53278	2.34574	1.36619e-08	down	8.256

## Sheet: top 40
Table 1:Enrichment of top 40 differential metabolites between M.F.1 group and M.F.3 group
Compound_ID	Class_I	mzCloud_Results	mzVault_Results	log2FC	VIP	Pvalue	Up.Down	RT [min]
4-Ethylbenzaldehyde	Benzenoids	No results	Full match	1.54441	1.6945	0.000338899	up	8.179
3-Hydroxyanthranilic acid	Benzenoids	No results	Full match	-1.58972	1.5293	3.86119e-08	down	5.025
4-Hydroxybenzylalcohol	Benzenoids	No results	Full match	-1.82195	1.58315	4.51877e-09	down	5.46
Hippuric acid	Benzenoids	Full match	Full match	-1.91913	1.0909	3.74362e-06	down	5.431
α-Hydroxyhippuric acid	Benzenoids	Full match	Not the top hit	-2.05801	1.7389	8.40216e-09	down	5.06
4-Hydroxyhippuric acid	Benzenoids	No results	Full match	-2.53535	1.94075	2.56742e-06	down	5.074
Pholedrine	Benzenoids	No results	Full match	-2.70462	1.52028	0.0103928	down	6.182
Norephedrine	Benzenoids	Full match	No results	-6.04591	1.57831	0.00711796	down	6.138
PC (12:0/12:0)	Lipids and lipid-like molecules	No results	Full match	3.54866	2.1452	1.88737e-06	up	11.562
LPS 18:0	Lipids and lipid-like molecules	No results	Full match	3.50731	1.95441	1.65021e-07	up	10.429
PC (18:5e/26:4)	Lipids and lipid-like molecules	No results	Full match	3.4669	2.12898	5.26846e-07	up	10.269
18-β-Glycyrrhetinic acid	Lipids and lipid-like molecules	Full match	Full match	2.71987	1.51622	0.00552122	up	8.514
Tetrahydrocortisone	Lipids and lipid-like molecules	Full match	Partial match	1.78428	1.49976	0.00491705	up	6.068
Dodecanedioic acid	Lipids and lipid-like molecules	Full match	Full match	1.70784	1.76202	0.000289148	up	6.474
(+/-)11(12)-EET	Lipids and lipid-like molecules	Full match	Partial match	1.69437	1.18419	0.000678645	up	8.086
Lipoxin B4	Lipids and lipid-like molecules	Full match	No results	1.58929	1.32983	2.21232e-05	up	6.606
Suberic acid	Lipids and lipid-like molecules	Full match	Full match	1.55281	1.88268	9.2501e-05	up	5.679
LPE 14:0	Lipids and lipid-like molecules	No results	Full match	1.51622	1.05583	0.000152367	up	8.396
12-Epileukotriene B4	Lipids and lipid-like molecules	Full match	Partial match	1.50381	1.5252	0.00112057	up	7.159
(+/-)5(6)-EET	Lipids and lipid-like molecules	Full match	Partial match	-2.10271	1.39261	0.000113229	down	6.42
Dihydroroseoside	Lipids and lipid-like molecules	No results	Full match	-3.04752	1.36644	1.80557e-05	down	5.76
13,14-dihydro Prostaglandin E1	Lipids and lipid-like molecules	Full match	Partial match	-3.35599	1.94681	3.68716e-09	down	6.4
5α-Dihydrotestosterone glucuronide	Lipids and lipid-like molecules	Full match	No results	-3.93362	1.5458	0.00606402	down	5.447
FAHFA (15:0/5:0)	Lipids and lipid-like molecules	No results	Full match	-5.0874	2.18284	5.43198e-14	down	7.412
Guanosine	Nucleosides, nucleotides, and analogues	No results	Full match	1.80838	1.47217	5.61873e-06	up	3.534
Leucylproline	Organic acids and derivatives	Full match	Full match	1.81471	1.7759	4.15509e-07	up	5.258
4- Carboxyphenylglycine	Organic acids and derivatives	No results	Full match	1.72587	2.08062	7.30162e-07	up	5.944
2-Aminoadipic acid	Organic acids and derivatives	No results	Full match	1.66416	1.90375	1.48367e-05	up	1.441
Phenylacetylglycine	Organic acids and derivatives	Full match	Full match	-1.52889	1.91822	2.54621e-08	down	5.526
DL-Stachydrine	Organic acids and derivatives	Full match	Full match	-3.36441	1.94595	1.47411e-06	down	1.442
Quinic acid	Organic oxygen compounds	No results	Full match	-1.5783	1.57516	0.00246753	down	5.114
P-Acetamidophenyl-b-D-glucuronide	Organic oxygen compounds	No results	Full match	-2.49873	1.42037	3.14008e-06	down	5.311
trans-3-Indoleacrylic acid	Organoheterocyclic compounds	Full match	Not the top hit	5.07374	2.12079	6.06303e-09	up	6.169
2-Mercaptobenzothiazole	Organoheterocyclic compounds	Full match	Full match	3.49943	1.40417	0.00824108	up	6.003
Indole-3-acrylic acid	Organoheterocyclic compounds	Full match	Full match	2.89943	1.79254	2.99537e-05	up	5.889
Methylimidazoleacetic acid	Organoheterocyclic compounds	Full match	Full match	1.66713	1.54438	0.00216377	up	1.451
Cafestol	Organoheterocyclic compounds	Full match	Partial match	1.50418	1.44942	0.00103006	up	6.544
N-{[(2R,4S,5R)-5-Ethyl-1-azabicyclo[2.2.2]oct-2-yl]methyl}-2-furamide	Organoheterocyclic compounds	Full match	No results	-2.2723	1.24374	0.0302643	down	5.375
7,8-Dihydrobiopterin	Organoheterocyclic compounds	Full match	No results	-2.77588	2.16244	8.31241e-06	down	5.432
3-(4-Hydroxyphenyl)propionic acid	Phenylpropanoids and polyketides	Full match	Full match	-1.59868	1.08306	0.000641661	down	5.631
