# Supplementary material for: Metabolic changes before and after weaning in Dezhou donkey foals in relation to gut microbiota
Source: Front Microbiol. 2024 Jan 12;14:1306039. doi: 10.3389/fmicb.2023.1306039 (PMC10812615; doi:10.3389/fmicb.2023.1306039)
Supplement: Supplementary file 1 [file Data_Sheet_1.ZIP › Supplementary Table 2.xlsx]

## Sheet: all
Table 2:Enrichment of differential metabolites between M.F.3 group and M.F.6 group
Compound_ID	Class_I	mzCloud_Results	mzVault_Results	log2FC	VIP	Pvalue	Up.Down	RT [min]
Norephedrine	Benzenoids	Full match	No results	5.82493	1.44088	0.00989783	up	6.138
4-Hexyloxyaniline		Full match	No results	4.84829	1.6362	0.00345499	up	5.435
3-(2-methylpropyl)-octahydropyrrolo[1,2-a]pyrazine-1,4-dione		Full match	Partial match	4.69063	1.59131	0.0045664	up	5.352
Deoxycholic acid	Lipids and lipid-like molecules	Full match	Full match	4.45174	1.47237	1.67375e-05	up	7.219
4-(pentyloxy)benzene-1-carbohydrazide		Full match	Partial match	4.30399	1.39541	0.0133417	up	5.348
5α-Dihydrotestosterone glucuronide	Lipids and lipid-like molecules	Full match	No results	4.26609	1.64652	0.00326844	up	5.447
Cholic acid	Lipids and lipid-like molecules	Full match	Full match	4.00943	1.62238	2.55024e-06	up	7.25
2-[(5-chloro-3-pyridyl)oxy]-5-(1H-pyrrol-1-yl)pyridine		Full match	No results	3.98025	1.66236	0.00309296	up	5.467
1-Stearoylglycerol	Lipids and lipid-like molecules	Full match	Full match	3.19437	1.8698	1.05044e-07	up	10.601
N-{[(2R,4S,5R)-5-Ethyl-1-azabicyclo[2.2.2]oct-2-yl]methyl}-2-furamide	Organoheterocyclic compounds	Full match	No results	2.67518	1.54757	0.00820147	up	5.375
2-Amino-1,3,4-octadecanetriol	Organic nitrogen compounds	Full match	No results	2.65893	2.08512	4.90134e-06	up	6.586
TMK		Full match	No results	2.61831	1.53097	0.00583045	up	5.383
Cuminaldehyde	Lipids and lipid-like molecules	Full match	Full match	2.19526	1.96474	7.32854e-05	up	6.764
Glycodeoxycholic Acid (hydrate)		Full match	Partial match	2.17342	1.56357	1.08101e-05	up	6.421
Meperidine-d5		Full match	No results	2.09136	1.53082	0.000446911	up	7.815
2-Methylbutyl beta-D-glucopyranoside		Full match	No results	1.71681	1.96371	6.80119e-05	up	5.643
4',7-Dihydroxyflavanone	Phenylpropanoids and polyketides	Full match	Full match	1.67117	1.73972	1.76906e-05	up	5.783
Lithocholic Acid	Lipids and lipid-like molecules	Full match	No results	1.58618	1.45218	0.00276384	up	8.833
Quercetin-3β-D-glucoside	Phenylpropanoids and polyketides	Full match	Full match	1.49578	1.12469	0.0496866	up	5.586
2-Amino-1,3-octadecanediol	Organic nitrogen compounds	Full match	Full match	1.47629	1.75598	2.65425e-05	up	7.089
(±)11(12)-EET		Full match	Partial match	1.38752	1.24338	9.59326e-05	up	8.351
Vardenafil N-oxide	Benzenoids	Full match	No results	1.37038	1.0977	0.0225936	up	4.947
2-({2-oxo-2-[(2-oxo-3-azepanyl)amino]ethyl}sulfanyl)acetic acid		Full match	No results	0.976904	1.35563	0.00337361	up	4.818
2-{[(4,5-dimethoxy-2-nitrophenethyl)imino]methyl}phenol		Full match	No results	0.89795	1.46411	0.00404531	up	5.792
Glycerophospho-N-palmitoyl ethanolamine	Lipids and lipid-like molecules	Full match	Full match	0.877323	1.25718	7.31375e-05	up	9.267
N6-(2-furylmethyl)-9H-purin-6-amine		Full match	No results	0.85778	1.14886	0.00596232	up	5.023
Arachidonic acid	Lipids and lipid-like molecules	Full match	Full match	0.647377	1.09225	0.010547	up	9.827
2-{[(2-{[(2-hydroxyphenyl)methylene]amino}ethyl)imino]methyl}phenol		Full match	No results	0.629198	1.39374	0.000872525	up	6.128
N-(5-acetamidopentyl)acetamide		Invalid mass	No results	5.82941	1.5531	0.00604783	up	5.502
1a,1b-Dihomo prostaglandin E1	Lipids and lipid-like molecules	Invalid mass	No match	4.65398	1.4732	0.000177838	up	7.464
16,16-Dimethyl prostaglandin A1	Lipids and lipid-like molecules	Invalid mass	Invalid mass	3.40946	1.11439	0.00506155	up	7.509
Aplaviroc hydrochloride		Invalid mass	No results	3.31223	1.61802	0.00470373	up	5.486
SNK		Invalid mass	No results	2.95769	1.63393	0.00247361	up	5.307
(2R,3S,4S,5R,6R)-2-(hydroxymethyl)-6-(propan-2-yloxy)oxane-3,4,5-triol		Invalid mass	No results	2.75234	1.35771	0.00286673	up	5.298
(2S)-4-Oxo-2-phenyl-3,4-dihydro-2H-chromen-7-yl beta-D-glucopyranoside		Invalid mass	No results	2.67448	1.71701	0.000769159	up	7.076
1-(3,4-dimethylphenyl)-3-piperidinopyrrolidine-2,5-dione		Invalid mass	No results	2.58886	1.33808	0.0219711	up	5.933
(R)-3-Hydroxy myristic acid	Lipids and lipid-like molecules	Invalid mass	No results	2.54818	2.10645	2.49758e-07	up	5.792
Chenodeoxycholic Acid	Lipids and lipid-like molecules	Invalid mass	No results	2.33853	1.27647	0.000340432	up	7.933
FNH		Invalid mass	No results	2.21173	1.53005	0.00500179	up	6.655
3-(3-morpholinopropyl)-2-(2-pyridinyl)-2,3-dihydro-4(1H)-quinazolinone		Invalid mass	No results	2.12176	1.62425	0.00171016	up	6.086
10-Hydroxydecanoic acid	Organic acids and derivatives	Invalid mass	Invalid mass	1.80189	1.48369	0.000385617	up	6.902
11-keto Testosterone (CRM)		Invalid mass	No results	1.29273	1.06526	0.0205771	up	7.331
ethyl 3-hydroxy-4,6-dimethoxy-2-oxoindoline-3-carboxylate		Invalid mass	No results	1.20827	1.07696	0.000409459	up	5.27
Estrone	Lipids and lipid-like molecules	Invalid mass	No results	1.17649	1.21306	0.0162806	up	8.032
Benzoylecgonine	Benzenoids	Invalid mass	No results	0.989481	1.10896	0.00688067	up	5.935
2-{(3S)-1-[4-(Trifluoromethyl)benzyl]-3-pyrrolidinyl}-1H-benzimidazole	Benzenoids	Invalid mass	No results	0.984531	1.57668	5.57192e-06	up	5.275
Carbaprostacyclin	Lipids and lipid-like molecules	Invalid mass	Invalid mass	0.9102	1.09135	0.00827222	up	6
4,4'-dimethoxy[1,1'-biphenyl]-2-carbonitrile		Invalid mass	No results	0.776764	1.71566	1.70622e-05	up	9.236
N-METHYL (-)EPHEDRINE		No results	No results	8.50542	1.60646	0.00473496	up	5.495
7-Ketolithocholic acid	Lipids and lipid-like molecules	No results	No results	4.94129	1.40851	4.43106e-05	up	7.62
Chenodeoxycholic acid-3-beta-D-glucuronide		No results	No results	2.97117	1.52873	9.35521e-06	up	6.632
Lysope 18:1	Lipids and lipid-like molecules	No results	No results	2.89128	1.99612	7.2677e-07	up	8.768
MAG (18:2)	Lipids and lipid-like molecules	No results	No results	2.8264	1.29881	0.000210588	up	8.029
3-Oxo-7alpha,12alpha-hydroxy-5beta-cholanoic acid	Lipids and lipid-like molecules	No results	No results	2.71943	1.44624	1.07409e-05	up	6.602
Sodium cholate	Lipids and lipid-like molecules	No results	No results	2.68237	1.27316	0.0212212	up	6.207
LPC 16:1	Lipids and lipid-like molecules	No results	Invalid mass	2.60189	2.04992	2.71319e-08	up	8.766
Tyramine	Benzenoids	No results	No results	2.59641	1.28503	0.0264214	up	5.556
LPA 16:1	Lipids and lipid-like molecules	No results	Full match	2.58393	2.10569	8.4367e-09	up	9.514
Lysope 14:0	Lipids and lipid-like molecules	No results	No results	2.54149	1.09193	2.80119e-06	up	7.639
PC (18:3e/18:5)	Lipids and lipid-like molecules	No results	Invalid mass	2.49504	1.48371	0.00678271	up	8.691
Pholedrine	Benzenoids	No results	Full match	2.4574	1.28161	0.022788	up	6.182
Lysopc 16:1	Lipids and lipid-like molecules	No results	No results	2.1344	2.06824	3.10129e-09	up	9.213
2-(3,4-dimethoxyphenyl)ethanamine		No results	No results	1.94569	1.5637	0.00522113	up	5.435
LPC 17:1	Lipids and lipid-like molecules	No results	Invalid mass	1.8852	1.99527	1.47111e-08	up	9.211
LPE 16:1	Lipids and lipid-like molecules	No results	Full match	1.84127	1.78034	4.41413e-06	up	8.626
PC (20:3/20:3)	Lipids and lipid-like molecules	No results	Invalid mass	1.83684	1.44554	0.000196451	up	11.706
LPE 15:0	Lipids and lipid-like molecules	No results	Full match	1.77556	1.80993	3.43394e-07	up	8.839
12-Hydroxydodecanoic acid	Organic acids and derivatives	No results	Invalid mass	1.71264	1.41076	0.00111577	up	7.094
LPC 14:0	Lipids and lipid-like molecules	No results	Invalid mass	1.69065	1.33854	1.41379e-07	up	8.523
Quinic acid	Organic oxygen compounds	No results	Full match	1.66113	1.58752	0.00189816	up	5.114
LPC 18:1	Lipids and lipid-like molecules	No results	Invalid mass	1.65226	1.99588	6.30304e-09	up	9.654
LPE 14:0	Lipids and lipid-like molecules	No results	Full match	1.63638	1.21849	6.34631e-07	up	8.396
Choline Glycerophosphate	Lipids and lipid-like molecules	No results	No results	1.63376	1.96387	3.522e-08	up	1.34
PC (14:1e/3:0)	Lipids and lipid-like molecules	No results	Full match	1.61745	1.2761	0.00736222	up	9.004
LPC 19:1	Lipids and lipid-like molecules	No results	Invalid mass	1.59971	2.07151	3.68336e-08	up	10.089
LPC 20:1	Lipids and lipid-like molecules	No results	Invalid mass	1.59853	1.92463	2.70622e-06	up	10.511
2-Methoxyestrone	Lipids and lipid-like molecules	No results	Invalid mass	1.55344	1.31881	0.0351251	up	5.827
Lysopc 18:1	Lipids and lipid-like molecules	No results	No results	1.5266	1.9618	1.02315e-05	up	10.074
Lysopc 14:0	Lipids and lipid-like molecules	No results	No results	1.52105	1.96874	1.85429e-09	up	8.986
LPC 20:2	Lipids and lipid-like molecules	No results	Invalid mass	1.51616	1.96088	1.37083e-07	up	9.929
2-Hydroxy-4-methylthiobutanoic acid	Lipids and lipid-like molecules	No results	Full match	1.51169	1.08903	0.0120484	up	5.277
FAHFA (20:4/20:3)	Lipids and lipid-like molecules	No results	Full match	1.48514	1.33429	0.00250031	up	9.872
Styrene	Benzenoids	No results	No results	1.47049	1.26061	0.0205065	up	5.551
1-Palmitoyl-Sn-Glycero-3-Phosphocholine	Lipids and lipid-like molecules	No results	No results	1.46898	1.95913	1.09601e-07	up	9.884
PC (18:1e/2:0)	Lipids and lipid-like molecules	No results	Full match	1.44956	1.47518	5.72254e-06	up	10.299
PC (17:2/18:5)	Lipids and lipid-like molecules	No results	Invalid mass	1.44564	1.19244	0.0369707	up	9.059
LPC 14:1	Lipids and lipid-like molecules	No results	Invalid mass	1.44142	1.11225	2.08755e-06	up	7.923
Tetrahydroaldosterone	Organoheterocyclic compounds	No results	No results	1.4021	1.04727	2.49901e-05	up	6.168
LPC 17:0	Lipids and lipid-like molecules	No results	Invalid mass	1.31692	1.75694	2.87408e-09	up	9.883
LPC 18:3	Lipids and lipid-like molecules	No results	Invalid mass	1.29315	1.75495	4.17453e-06	up	8.557
N-Acetyl-D-tryptophan	Organic acids and derivatives	No results	No results	1.27736	1.10571	0.0110838	up	6.907
LysoPE 18:0	Lipids and lipid-like molecules	No results	No results	1.24126	1.92697	1.08074e-07	up	9.445
PC (14:1/14:1)	Lipids and lipid-like molecules	No results	Invalid mass	1.19892	1.31766	0.0154776	up	8.63
LPC 16:0	Lipids and lipid-like molecules	No results	Invalid mass	1.14087	1.8567	8.32822e-07	up	9.444
LPA 16:0	Lipids and lipid-like molecules	No results	Full match	1.11465	1.97086	3.02349e-07	up	9.434
PC (16:2e/4:0)	Lipids and lipid-like molecules	No results	Full match	1.0897	1.70922	2.71202e-05	up	9.951
gamma-Glutamylmethionine	Organic acids and derivatives	No results	Full match	1.02882	1.42159	8.07404e-05	up	4.94
alpha-Farnesene	Lipids and lipid-like molecules	No results	No results	1.01822	1.13229	4.10557e-05	up	8.366
Lysopg 18:1	Lipids and lipid-like molecules	No results	No results	1.00436	1.84564	7.17408e-07	up	10.333
Lysopc 17:0	Lipids and lipid-like molecules	No results	No results	0.994775	1.96718	1.78849e-07	up	10.335
Glucose 1-phosphate	Organic oxygen compounds	No results	Invalid mass	0.985996	1.5657	6.62523e-05	up	5.252
LPG 18:1	Lipids and lipid-like molecules	No results	Full match	0.941604	1.19758	0.00177481	up	11.469
LPC 15:0	Lipids and lipid-like molecules	No results	Full match	0.937267	1.58707	1.59326e-05	up	9.01
LPC 18:0	Lipids and lipid-like molecules	No results	Invalid mass	0.935948	1.98081	3.62057e-07	up	10.333
LPC 20:3	Lipids and lipid-like molecules	No results	Invalid mass	0.913957	1.59212	4.85514e-06	up	9.4
LPC 16:2	Lipids and lipid-like molecules	No results	Full match	0.905365	1.30344	0.00488651	up	8.264
PE (16:0e/18:2)	Lipids and lipid-like molecules	No results	Full match	0.891604	1.20464	0.0031151	up	11.193
6-Hydroxymelatonin	Organoheterocyclic compounds	No results	No results	0.860096	1.27438	0.035958	up	5.553
LPC 20:0	Lipids and lipid-like molecules	No results	Invalid mass	0.824126	1.41837	4.36435e-05	up	11.215
LPC 22:4	Lipids and lipid-like molecules	No results	Invalid mass	0.790778	1.47694	0.000594914	up	9.711
PC (18:0e/15:0)	Lipids and lipid-like molecules	No results	Full match	0.78378	1.16871	0.0398793	up	9.803
Ethylmalonic acid	Lipids and lipid-like molecules	No results	Full match	0.777284	1.1268	0.023444	up	4.947
Lysopc 20:4	Lipids and lipid-like molecules	No results	No results	0.763535	1.19487	0.0115113	up	9.686
PC (14:0e/3:0)	Lipids and lipid-like molecules	No results	Full match	0.752611	1.36466	0.0021753	up	9.914
Riboflavin-5-phosphate	Nucleosides, nucleotides, and analogues	No results	No results	0.750579	1.0059	0.012439	up	5.795
Mag (18:1)	Lipids and lipid-like molecules	No results	No results	0.750433	1.02827	0.00687166	up	9.739
Phosphocholine	Organic nitrogen compounds	No results	Full match	0.72932	1.75667	8.4111e-07	up	9.226
PC (16:2/18:2)	Lipids and lipid-like molecules	No results	Invalid mass	0.703678	1.33234	0.00810144	up	11.71
LPC 20:4	Lipids and lipid-like molecules	No results	Invalid mass	0.696311	1.35551	0.00224069	up	8.983
LPE 18:1	Lipids and lipid-like molecules	No results	Full match	0.675413	1.03005	0.00389677	up	9.482
LPA 18:2	Lipids and lipid-like molecules	No results	Full match	0.674592	1.16234	0.0019625	up	10.021
LPC 18:2	Lipids and lipid-like molecules	No results	Invalid mass	0.633756	1.42504	0.00122373	up	9.071
LPA 18:0	Lipids and lipid-like molecules	No results	Full match	0.626204	1.41887	0.000890713	up	10.326
Citrulline	Organic acids and derivatives	No results	Full match	0.593726	1.1194	0.00967503	up	1.37
N-acetyl-L-ornithine	Organic acids and derivatives	No results	No results	0.59023	1.00464	0.0181448	up	1.416
DL-Citrulline	Organic acids and derivatives	No results	No results	0.588257	1.11106	0.00616432	up	1.549
4-(2,3-dihydro-1,4-benzodioxin-6-yl)butanoic acid		Full match	Partial match	-0.602896	1.4089	0.00132877	down	6.331
Glycyl-L-leucine	Organic acids and derivatives	Full match	Full match	-0.690528	1.42466	0.0006723	down	5.216
Hexadecanamide	Lipids and lipid-like molecules	Full match	Full match	-0.704501	1.26523	0.0109535	down	9.589
Stearamide	Organic acids and derivatives	Full match	Full match	-0.723306	1.36906	0.00405871	down	10.447
DL-Dipalmitoylphosphatidylcholine	Lipids and lipid-like molecules	Full match	Full match	-0.784747	1.03309	0.0342693	down	10.523
(5E)-7-methylidene-10-oxo-4-(propan-2-yl)undec-5-enoic acid		Full match	No results	-0.8931	1.71664	0.0002693	down	6.515
Cortisone	Lipids and lipid-like molecules	Full match	Full match	-0.896789	1.25221	0.0150666	down	6.002
Riboflavin	Organoheterocyclic compounds	Full match	Full match	-0.920464	1.48917	0.00121564	down	5.417
Stearoyl Ethanolamide	Organic nitrogen compounds	Full match	No results	-0.931157	1.58786	0.000565402	down	10.332
Palmitoleic acid	Lipids and lipid-like molecules	Full match	Full match	-0.968998	1.22659	0.0189405	down	7.924
Oleamide	Lipids and lipid-like molecules	Full match	Full match	-0.994878	1.39992	0.00423835	down	9.804
2,6-Di-tert-butyl-1,4-benzoquinone	Lipids and lipid-like molecules	Full match	Full match	-1.02017	1.51805	0.000230915	down	6.812
Suberic acid	Lipids and lipid-like molecules	Full match	Full match	-1.02841	1.37541	0.000189943	down	5.679
Docosapentaenoic acid	Lipids and lipid-like molecules	Full match	Full match	-1.0545	1.13039	0.0308137	down	10.053
Dodecanedioic acid	Lipids and lipid-like molecules	Full match	Full match	-1.08983	1.11809	0.000918761	down	6.474
Methyl dihydrojasmonate	Lipids and lipid-like molecules	Full match	No results	-1.09165	1.10434	0.0499373	down	7.86
Cholecalciferol	Lipids and lipid-like molecules	Full match	No results	-1.38735	1.14217	0.0254438	down	11.661
3-[4-methyl-1-(2-methylpropanoyl)-3-oxocyclohexyl]butanoic acid		Full match	No results	-1.39918	1.65165	5.08755e-05	down	6.89
Corticosterone	Lipids and lipid-like molecules	Full match	Full match	-1.44199	1.57882	0.000545996	down	6.347
4-(hydroxymethyl)benzoic acid		Full match	Partial match	-1.54559	1.4122	6.37993e-06	down	6.106
(2R)-2-[(2R,5S)-5-[(2S)-2-hydroxybutyl]oxolan-2-yl]propanoic acid		Full match	No results	-1.55107	1.86793	2.11314e-05	down	6.092
(±)9-HpODE		Full match	Partial match	-1.57971	1.3989	3.60104e-05	down	6.714
5-Hydroxytryptophan	Organoheterocyclic compounds	Full match	No results	-1.62366	1.22982	0.0247575	down	5.04
5-Methyl-8-nitro-3-spirocyclohexyl-2,3,4,5-tetrahydro-1H-2-benzazepine		Full match	No results	-1.69846	1.66168	5.78592e-05	down	6.411
12-oxo Phytodienoic Acid	Lipids and lipid-like molecules	Full match	Partial match	-1.71825	1.58187	0.0017895	down	7.151
Testosterone sulfate	Lipids and lipid-like molecules	Full match	No results	-1.86898	1.93445	1.81183e-05	down	7.254
3-(4-Hydroxyphenyl)propionic acid	Phenylpropanoids and polyketides	Full match	Full match	-1.87149	1.07142	0.000985358	down	5.631
Testosterone	Lipids and lipid-like molecules	Full match	Partial match	-1.87711	1.19473	0.00544675	down	6.035
3-[(methoxycarbonyl)amino]-2,2,3-trimethylbutanoic acid		Full match	No results	-1.89292	1.53558	0.00274244	down	5.735
Ecgonine	Alkaloids and derivatives	Full match	No results	-1.92146	1.25431	0.0122639	down	5.725
Oleoyl ethylamide	Lipids and lipid-like molecules	Full match	No results	-1.92487	1.71809	0.000318876	down	10.617
NKK		Full match	No results	-1.98276	1.20704	0.00294535	down	6.239
17-AAG		Full match	No results	-2.0917	1.97657	1.74364e-06	down	8.8
3-Hydroxybenzoic acid	Benzenoids	Full match	Not the top hit	-2.11837	1.77246	8.36947e-07	down	5.966
Cortisol	Lipids and lipid-like molecules	Full match	Full match	-2.13231	1.50463	0.00222292	down	6.098
N-Methyldioctylamine		Full match	No results	-2.22846	1.22306	0.00223644	down	7.085
(±)9(10)-DiHOME		Full match	Partial match	-2.2486	1.65449	1.23186e-05	down	7.241
Hippuric acid	Benzenoids	Full match	Full match	-2.57137	1.14462	0.000377505	down	5.431
Benzophenone	Benzenoids	Full match	Full match	-2.68921	1.97379	4.0675e-08	down	6.644
Benzyl 6-O-beta-D-glucopyranosyl-beta-D-glucopyranoside		Full match	No results	-2.93952	1.92536	5.73869e-05	down	5.142
Palmitoyl ethanolamide	Organic acids and derivatives	Full match	No results	-2.9898	1.5981	0.000128185	down	8.056
D-(-)-Ribose	Organic oxygen compounds	Full match	Full match	-3.06348	1.12408	0.041148	down	1.568
Isorhapontigenin	Phenylpropanoids and polyketides	Full match	Partial match	-3.21501	1.98051	7.64479e-07	down	6.431
5α-Dihydrotestosterone	Lipids and lipid-like molecules	Full match	Full match	-3.32769	1.81076	2.43518e-05	down	7.046
Epinephrine	Benzenoids	Full match	Full match	-6.27024	1.95472	1.68506e-05	down	5.636
3,3-dimethyl-5-oxo-5-[(3-phenyl-1H-pyrazol-5-yl)amino]pentanoic acid		Invalid mass	No results	-0.586595	1.66118	0.000506212	down	1.292
3-Methoxy prostaglandin F1α	Lipids and lipid-like molecules	Invalid mass	No results	-0.696813	1.2981	0.0185718	down	6.806
(6E)-7-(2H-1,3-benzodioxol-5-yl)-1-(piperidin-1-yl)hept-6-en-1-one		Invalid mass	No results	-0.764806	1.47613	3.52026e-06	down	11.408
3-Acetyl-2,5-dimethylfuran	Organic oxygen compounds	Invalid mass	Invalid mass	-0.778373	1.42714	1.46171e-05	down	1.287
U-44069	Lipids and lipid-like molecules	Invalid mass	Invalid mass	-0.783132	1.13016	0.00348655	down	6.331
octadec-9-ynoic acid		Invalid mass	No results	-0.826305	1.25139	0.00986213	down	9.231
Naratriptan		Invalid mass	No results	-0.852128	1.17114	0.022095	down	9.948
1-(1-isopropyl-4-piperidyl)-1H-1,2,3-benzotriazole		Invalid mass	No results	-0.919483	1.04874	0.000609279	down	6.561
ERH		Invalid mass	No results	-0.958906	1.39364	0.0135906	down	5.61
(2S)-2-(2-hydroxypropan-2-yl)-2H,3H,7H-furo[3,2-g]chromen-7-one		Invalid mass	No results	-0.980501	1.07136	0.0349314	down	6.162
Pyrogallol	Benzenoids	Invalid mass	Invalid mass	-0.987959	1.40355	3.62306e-06	down	2.823
2-methoxy-5-(1H-1,2,4-triazol-5-yl)-4-(trifluoromethyl)pyridine		Invalid mass	No results	-1.00701	1.15968	0.00212303	down	5.06
4-oxododecanedioic acid		Invalid mass	No results	-1.05816	1.18341	0.00757743	down	5.875
9-Oxo-ODE	Lipids and lipid-like molecules	Invalid mass	Invalid mass	-1.08326	1.31698	0.00992582	down	7.897
LMH		Invalid mass	No results	-1.0844	1.03152	0.000175606	down	5.179
D & C Yellow 11		Invalid mass	No results	-1.10301	1.24329	0.00956742	down	6.779
7-(2-hydroxypropan-2-yl)-1,4a-dimethyl-decahydronaphthalen-1-ol		Invalid mass	No results	-1.11663	1.05683	0.0436525	down	11.435
13,14-dihydro-15-keto-tetranor Prostaglandin E2		Invalid mass	No results	-1.11887	1.18605	0.00733056	down	6.902
(11E,15Z)-9,10,13-trihydroxyoctadeca-11,15-dienoic acid		Invalid mass	No results	-1.13911	1.23153	0.0144232	down	7.723
3-hydroxy-2-octylpentanedioic acid		Invalid mass	No results	-1.15434	1.37742	0.000269558	down	6.337
Tetrahydrocorticosterone	Lipids and lipid-like molecules	Invalid mass	Invalid mass	-1.15859	1.15241	0.0197251	down	6.714
N-(4-methoxyphenethyl)-N'-(2-methylphenyl)thiourea		Invalid mass	No results	-1.15865	1.30844	0.00122509	down	6.492
Cholest-4-en-3-one	Lipids and lipid-like molecules	Invalid mass	No results	-1.1705	1.13298	0.000750793	down	8.637
2-Arachidonoyl glycerol	Lipids and lipid-like molecules	Invalid mass	Invalid mass	-1.20132	1.22481	0.00975407	down	7.161
Arachidonoyl amide	Lipids and lipid-like molecules	Invalid mass	No results	-1.25801	1.51149	0.00136438	down	9.8
5-(6-hydroxy-6-methyloctyl)-2,5-dihydrofuran-2-one		Invalid mass	Invalid mass	-1.27872	1.90842	3.40571e-05	down	6.791
Prostaglandin K2	Lipids and lipid-like molecules	Invalid mass	No results	-1.37975	1.0162	0.00280028	down	6.594
(5S)-5-hydroxy-1,7-diphenylheptan-3-one		Invalid mass	No results	-1.42134	1.40955	0.00238273	down	5.68
N-Acetyl-L-carnosine		Invalid mass	No results	-1.42664	1.26981	0.000124729	down	5.244
(±)13-HpODE		Invalid mass	No results	-1.44056	1.34562	5.84233e-06	down	8.142
NVP-231	Organoheterocyclic compounds	Invalid mass	No results	-1.51263	1.71312	0.000124101	down	6.414
4-decyl-3-hydroxy-5-oxooxolane-2,3-dicarboxylic acid		Invalid mass	No results	-1.55597	1.89563	1.0896e-06	down	6.345
Stiripentol		Invalid mass	No results	-1.56489	1.77308	0.000120301	down	6.208
AL 8810 Methyl ester	Benzenoids	Invalid mass	No results	-1.573	1.47213	0.00515518	down	7.059
TKK		Invalid mass	No results	-1.59947	1.9747	3.59633e-06	down	6.411
8-iso Prostaglandin A2	Lipids and lipid-like molecules	Invalid mass	No results	-1.61598	1.58341	1.34839e-05	down	7.046
4-Hydroxytamoxifen	Phenylpropanoids and polyketides	Invalid mass	Invalid mass	-1.66375	1.24229	0.000258967	down	5.187
RPK		Invalid mass	No results	-1.66403	1.5177	7.12963e-05	down	6.001
2-(cyclopropylcarbonyl)-3-(4-fluoroanilino)acrylonitrile		Invalid mass	No results	-1.67268	1.10172	0.000417783	down	6.084
Bicyclo prostaglandin E2	Lipids and lipid-like molecules	Invalid mass	Invalid mass	-1.75185	1.5502	0.000194815	down	6.674
4-(4-methoxyphenyl)-6-pyridin-4-yl-1,3,5-triazin-2(3H)-one		Invalid mass	No results	-1.77691	1.624	9.25075e-05	down	5.436
1,3-dioxo-2,3-dihydro-1H-benzo[de]isoquinolin-2-yl acetate		Invalid mass	No results	-2.10184	1.78399	0.000135457	down	5.364
Prostaglandin A3	Lipids and lipid-like molecules	Invalid mass	Invalid mass	-2.15373	1.40848	1.55652e-05	down	6.665
4-oxo-4-[(1-phenylethyl)amino]but-2-enoic acid		Invalid mass	No results	-2.18034	1.84441	9.76251e-06	down	6.225
Oleoyl ethanolamide	Organic nitrogen compounds	Invalid mass	Invalid mass	-2.19111	1.99437	3.83606e-06	down	9.711
Pleuromutilin		Invalid mass	No results	-2.28704	2.00039	4.20387e-06	down	6.781
4-acetyl-4-(ethoxycarbonyl)heptanedioic acid		Invalid mass	No results	-2.31528	1.90466	0.000109994	down	5.219
Emamectin B1a	Organic oxygen compounds	Invalid mass	No results	-2.36308	1.29358	5.86149e-05	down	9.738
YKK		Invalid mass	No results	-2.63068	1.74621	1.9017e-06	down	9.733
1-(4-benzylpiperazino)-2-(pyridin-2-ylamino)propan-1-one		Invalid mass	No results	-2.66772	1.88	8.06507e-06	down	5.357
(-)-Erythromycin	Organic oxygen compounds	Invalid mass	No results	-2.68607	1.58113	0.000170643	down	6.024
N2-phenyl-4-(piperidinomethyl)-1,3-thiazol-2-amine		Invalid mass	No results	-2.69154	1.97504	9.36157e-06	down	5.506
N'1-(2-chlorobenzoyl)-2-[(2-methyl-1H-indol-3-yl)thio]ethanohydrazide		Invalid mass	No results	-2.70542	1.75049	5.80181e-05	down	5.42
N1-(2-cyanoethyl)-N1-cyclohexyl-4-bromobenzene-1-sulfonamide		Invalid mass	No results	-2.74297	1.18282	0.0156996	down	5.934
Sphingosine (d18:1)		Invalid mass	No results	-2.79563	1.81694	7.20658e-07	down	8.078
Arachidonoyl ethanolamide phosphate	Organic acids and derivatives	Invalid mass	No results	-2.86458	1.79147	0.000234684	down	5.665
trans-Petroselinic Acid	Lipids and lipid-like molecules	Invalid mass	No results	-2.87984	1.90586	1.33068e-05	down	7.472
6-(3-hydroxybutan-2-yl)-5-(hydroxymethyl)-4-methoxy-2H-pyran-2-one		Invalid mass	No match	-2.91831	1.829	8.36175e-08	down	6.011
1,4-dihydroxyheptadec-16-en-2-yl acetate		Invalid mass	No results	-2.97124	1.72964	9.23439e-06	down	6.984
Sildenafil-d3		Invalid mass	No results	-3.06121	1.88913	2.95151e-06	down	5.405
FRH		Invalid mass	No results	-3.14634	1.93821	5.11773e-05	down	5.641
11(Z),14(Z),17(Z)-Eicosatrienoic acid	Lipids and lipid-like molecules	Invalid mass	Invalid mass	-3.17566	1.79725	3.0056e-06	down	9.796
Ergocalciferol	Lipids and lipid-like molecules	Invalid mass	No results	-3.19835	1.95863	1.92333e-06	down	8.875
Irganox 259		Invalid mass	No results	-3.29917	1.78373	1.2204e-05	down	7.865
Spinosyn A	Organic oxygen compounds	Invalid mass	No results	-3.30427	2.14058	2.61579e-07	down	10.516
19(R)-hydroxy Prostaglandin E2		Invalid mass	No results	-3.37356	2.04637	2.8392e-08	down	5.932
8-(2,3-dihydroxy-3-methylbutyl)-7-methoxy-2H-chromen-2-one		Invalid mass	No results	-3.49253	1.99183	9.84783e-06	down	5.531
2-(4,4-diphenyl-1-piperidinobuta-1,3-dienyl)phenyl acetate		Invalid mass	No results	-3.65168	2.01749	1.56336e-05	down	5.632
PC (16:2e/2:0)	Lipids and lipid-like molecules	No results	Full match	-0.58675	1.29212	0.0082321	down	6.874
SM (d22:1/13:1)	Lipids and lipid-like molecules	No results	Full match	-0.589659	1.17738	0.0155539	down	10.607
PC (19:1/19:2)	Lipids and lipid-like molecules	No results	Invalid mass	-0.601497	1.20513	0.00518639	down	10.648
PC (17:1/18:5)	Lipids and lipid-like molecules	No results	Full match	-0.601833	1.1741	0.0141266	down	10.2
PC (8:0/9:0)	Lipids and lipid-like molecules	No results	Invalid mass	-0.613029	1.38499	0.0046741	down	8.846
PC (18:0/18:2)	Lipids and lipid-like molecules	No results	Invalid mass	-0.64947	1.26183	0.0222762	down	5.776
1-(4-Methoxyphenyl)-2-propanone		No results	No results	-0.665736	1.58569	0.00211487	down	6.019
Adipic acid	Lipids and lipid-like molecules	No results	Full match	-0.670278	1.1796	0.00270742	down	5.249
SM (d25:3/13:0)	Lipids and lipid-like molecules	No results	Full match	-0.696531	1.17192	0.0468379	down	9.733
10-Undecenoic acid	Lipids and lipid-like molecules	No results	No results	-0.733077	1.03768	0.000581585	down	6.333
PC (16:2e/20:2)	Lipids and lipid-like molecules	No results	Full match	-0.734365	1.33931	0.000782448	down	9.755
ACar 10:1	Lipids and lipid-like molecules	No results	Invalid mass	-0.793811	1.04307	0.0416333	down	6.121
PC (17:0/17:1)	Lipids and lipid-like molecules	No results	Invalid mass	-0.797879	1.20358	0.00723759	down	10.212
PC (4:0/13:1)	Lipids and lipid-like molecules	No results	Full match	-0.7985	1.57359	0.000471309	down	9.271
PC (20:2/20:2)	Lipids and lipid-like molecules	No results	Full match	-0.824539	1.14071	0.0233118	down	7.307
SM (d20:3/22:2)	Lipids and lipid-like molecules	No results	Full match	-0.828823	1.42473	3.56832e-05	down	9.176
SM (d17:1/14:0)	Lipids and lipid-like molecules	No results	Full match	-0.834691	1.21385	0.00629506	down	10.837
HexCer-NS (d18:1/16:0)	Lipids and lipid-like molecules	No results	Full match	-0.844039	1.56121	0.000111836	down	9.574
o-Veratraldehyde	Benzenoids	No results	No results	-0.851941	1.47336	0.00323317	down	6.239
PC (22:4e/14:0)	Lipids and lipid-like molecules	No results	Full match	-0.857078	1.27383	0.00141505	down	10.505
PE (18:1/18:1)	Lipids and lipid-like molecules	No results	Full match	-0.892033	1.38166	3.33561e-05	down	9.436
Dl-2-Amino-3-phosphonopropionic acid		No results	No results	-0.894178	1.06291	0.0146523	down	5.498
PC (21:1/21:1)	Lipids and lipid-like molecules	No results	Full match	-0.910176	1.35715	0.0102746	down	10.533
SM (d17:2/23:0)	Lipids and lipid-like molecules	No results	Invalid mass	-0.910214	1.28826	0.00621944	down	10.535
PC (17:0/18:4)	Lipids and lipid-like molecules	No results	Invalid mass	-0.9181	1.59401	1.49271e-07	down	9.524
PC (17:1/17:2)	Lipids and lipid-like molecules	No results	Full match	-0.922938	1.66013	0.000359522	down	8.581
ACar 18:2	Lipids and lipid-like molecules	No results	Invalid mass	-0.926252	1.04222	0.0497571	down	7.702
ACar 15:2	Lipids and lipid-like molecules	No results	Invalid mass	-0.954312	1.38493	0.00334451	down	6.769
Resveratrol	Phenylpropanoids and polyketides	No results	Full match	-0.956765	1.11475	0.00435154	down	6.524
PC (20:2/20:3)	Lipids and lipid-like molecules	No results	Invalid mass	-0.958555	1.58886	1.92388e-05	down	10.719
PC (18:0/19:2)	Lipids and lipid-like molecules	No results	Full match	-0.96061	1.18461	0.00414675	down	11.431
PC (16:2e/20:3)	Lipids and lipid-like molecules	No results	Invalid mass	-0.968534	1.12529	0.00725554	down	10.477
2-Ethylhexanoic acid	Lipids and lipid-like molecules	No results	Full match	-0.98605	1.1372	0.0146663	down	5.877
Methionine sulfoxide	Organic acids and derivatives	No results	No results	-0.986221	1.26807	0.0112993	down	1.394
N-Acetyl-L-leucine	Organic acids and derivatives	No results	No results	-0.99555	1.4287	0.00371216	down	5.677
Azelaic acid	Lipids and lipid-like molecules	No results	No results	-1.01533	1.45216	4.04322e-05	down	5.858
PC (18:1/19:1)	Lipids and lipid-like molecules	No results	Full match	-1.02421	1.48991	9.22192e-05	down	9.028
Ergosta-5,7,9(11),22-Tetraen-3-beta-Ol		No results	No results	-1.0828	1.63944	0.000755221	down	9.385
Pipecolic acid	Organic acids and derivatives	No results	No results	-1.09379	1.92382	5.9195e-07	down	1.449
SM (d14:3/28:2)	Lipids and lipid-like molecules	No results	Invalid mass	-1.10854	1.30705	0.000380002	down	9.57
Calcium D-Panthotenate	Organic acids and derivatives	No results	No results	-1.12849	1.00972	0.0429138	down	5.783
Cortodoxone	Lipids and lipid-like molecules	No results	No results	-1.13802	1.22781	0.00171005	down	6.203
PC (16:1/16:1)	Lipids and lipid-like molecules	No results	Full match	-1.18636	1.94641	2.91553e-05	down	10.826
PAF C-16		No results	No results	-1.19705	1.45939	0.000897066	down	9.894
7-Ketocholesterol	Lipids and lipid-like molecules	No results	No results	-1.21535	1.65752	4.81424e-05	down	10.614
PC (18:1e/22:6)	Lipids and lipid-like molecules	No results	Invalid mass	-1.2317	1.70159	0.000260655	down	10.493
PC (18:2/18:4)	Lipids and lipid-like molecules	No results	Invalid mass	-1.23665	1.65181	8.6199e-07	down	11.78
Glycerol 1-hexadecanoate	Lipids and lipid-like molecules	No results	No results	-1.26673	1.85137	6.95379e-05	down	8.785
3-Methyladipic acid	Lipids and lipid-like molecules	No results	No results	-1.27151	1.63217	1.0671e-07	down	5.501
Acetylcarnitine	Lipids and lipid-like molecules	No results	No results	-1.27764	1.21049	0.013258	down	5.744
PC (18:5e/17:2)	Lipids and lipid-like molecules	No results	Invalid mass	-1.28852	1.51179	0.00509411	down	11.544
PC (16:1e/21:2)	Lipids and lipid-like molecules	No results	Full match	-1.28938	1.45993	3.69081e-05	down	10.468
PC (18:5e/22:6)	Lipids and lipid-like molecules	No results	Invalid mass	-1.32855	1.25083	0.0021583	down	11.381
PC (12:0/13:1)	Lipids and lipid-like molecules	No results	Full match	-1.35948	1.69854	0.00126133	down	10.248
Ethyl chrysanthemumate	Lipids and lipid-like molecules	No results	No results	-1.36819	1.45024	0.000548758	down	6.441
Sebacic acid	Lipids and lipid-like molecules	No results	No results	-1.44199	1.38093	0.000585979	down	6.067
J147	Benzenoids	No results	No results	-1.49379	1.48263	3.67711e-05	down	6.499
13-HPODE	Lipids and lipid-like molecules	No results	No results	-1.56248	1.59616	1.60607e-06	down	6.938
PC (20:3/20:4)	Lipids and lipid-like molecules	No results	Invalid mass	-1.57456	1.02409	0.0350923	down	11.628
Milbemycin A4 oxime	Phenylpropanoids and polyketides	No results	Invalid mass	-1.61587	1.14603	0.0410004	down	6.796
N-Oleoyl Glycine	Organic acids and derivatives	No results	No results	-1.68619	1.39345	0.000258483	down	9.597
D-Gluconic acid	Organic oxygen compounds	No results	No results	-1.71374	1.12878	0.0466791	down	1.531
L-Argininosuccinate	Organic acids and derivatives	No results	No results	-1.73579	1.64615	0.00153643	down	5.194
PC (18:4e/24:4)	Lipids and lipid-like molecules	No results	Invalid mass	-1.75389	1.80262	4.44231e-05	down	10.755
Hydrocortisone acetate	Lipids and lipid-like molecules	No results	No results	-1.83363	1.63722	1.35577e-05	down	7.049
Prostaglandin E1	Lipids and lipid-like molecules	No results	No results	-1.90646	1.51315	0.000596666	down	6.314
3-Coumaric acid	Phenylpropanoids and polyketides	No results	Full match	-1.92722	1.26401	0.00640554	down	5.699
Octopamine		No results	No results	-2.01968	1.92488	1.34402e-06	down	6.028
PC (16:3/16:4)	Lipids and lipid-like molecules	No results	Full match	-2.0473	1.39984	0.000155229	down	9.644
D-(-)-Quinic acid	Organic oxygen compounds	No results	Full match	-2.05529	1.72986	1.62553e-05	down	1.421
PC (18:5e/20:2)	Lipids and lipid-like molecules	No results	Invalid mass	-2.07512	1.24923	0.0146771	down	11.744
PC (11:0/18:2)	Lipids and lipid-like molecules	No results	Invalid mass	-2.07837	2.15277	1.23695e-08	down	9.784
PC (22:3e/16:4)	Lipids and lipid-like molecules	No results	Full match	-2.09788	1.09887	0.0134541	down	9.049
PC (18:4/18:4)	Lipids and lipid-like molecules	No results	Invalid mass	-2.1534	1.15514	7.32271e-06	down	9.583
PC (22:3e/16:3)	Lipids and lipid-like molecules	No results	Invalid mass	-2.1726	1.11252	0.0116059	down	9.949
PC (12:0/13:0)	Lipids and lipid-like molecules	No results	Full match	-2.19417	1.58669	0.00369795	down	10.384
PC (16:4/16:4)	Lipids and lipid-like molecules	No results	Invalid mass	-2.19516	1.3622	1.07955e-07	down	9.445
PC (22:5e/22:6)	Lipids and lipid-like molecules	No results	Invalid mass	-2.19796	1.35526	0.00711392	down	11.454
PC (10:0/13:1)	Lipids and lipid-like molecules	No results	Full match	-2.25979	1.14177	0.0263525	down	10.105
Gluconolactone	Organic oxygen compounds	No results	No results	-2.28632	1.12454	0.0466342	down	1.535
Lysopc 16:2 (2N Isomer)		No results	No results	-2.30815	1.12734	0.0310827	down	9.002
Levodopa	None	No results	No results	-2.34701	1.83319	9.63596e-06	down	6.025
o-Cresol	Benzenoids	No results	No results	-2.35653	1.49096	7.82389e-05	down	5.432
PC (18:0/18:0)	Lipids and lipid-like molecules	No results	Invalid mass	-2.44731	1.58308	0.000271749	down	8.028
PC (18:5e/26:4)	Lipids and lipid-like molecules	No results	Full match	-2.62173	1.58201	9.82336e-06	down	10.269
Phe-Pro	Organic acids and derivatives	No results	No results	-2.83182	1.34705	0.01308	down	5.09
L-Adrenaline	Benzenoids	No results	No results	-3.03031	1.85708	4.1006e-05	down	5.645
PC (22:4e/13:0)	Lipids and lipid-like molecules	No results	Full match	-5.69059	1.19792	0.0243813	down	10.509

## Sheet: top 40
Table 2:Enrichment of top 40 differential metabolites between M_F_3 group and M_F_6 group
Compound_ID	Class_I	mzCloud_Results	mzVault_Results	log2FC	VIP	Pvalue	Up.Down	RT [min]
Norephedrine	Benzenoids	Full match	No results	5.82493	1.44088	0.00989783	up	6.138
Deoxycholic acid	Lipids and lipid-like molecules	Full match	Full match	4.45174	1.47237	1.67375e-05	up	7.219
5α-Dihydrotestosterone glucuronide	Lipids and lipid-like molecules	Full match	No results	4.26609	1.64652	0.00326844	up	5.447
Cholic acid	Lipids and lipid-like molecules	Full match	Full match	4.00943	1.62238	2.55024e-06	up	7.25
1-Stearoylglycerol	Lipids and lipid-like molecules	Full match	Full match	3.19437	1.8698	1.05044e-07	up	10.601
N-{[(2R,4S,5R)-5-Ethyl-1-azabicyclo[2.2.2]oct-2-yl]methyl}-2-furamide	Organoheterocyclic compounds	Full match	No results	2.67518	1.54757	0.00820147	up	5.375
2-Amino-1,3,4-octadecanetriol	Organic nitrogen compounds	Full match	No results	2.65893	2.08512	4.90134e-06	up	6.586
LPA 16:1	Lipids and lipid-like molecules	No results	Full match	2.58393	2.10569	8.4367e-09	up	9.514
Pholedrine	Benzenoids	No results	Full match	2.4574	1.28161	0.022788	up	6.182
Cuminaldehyde	Lipids and lipid-like molecules	Full match	Full match	2.19526	1.96474	7.32854e-05	up	6.764
LPE 16:1	Lipids and lipid-like molecules	No results	Full match	1.84127	1.78034	4.41413e-06	up	8.626
LPE 15:0	Lipids and lipid-like molecules	No results	Full match	1.77556	1.80993	3.43394e-07	up	8.839
4',7-Dihydroxyflavanone	Phenylpropanoids and polyketides	Full match	Full match	1.67117	1.73972	1.76906e-05	up	5.783
Quinic acid	Organic oxygen compounds	No results	Full match	1.66113	1.58752	0.00189816	up	5.114
LPE 14:0	Lipids and lipid-like molecules	No results	Full match	1.63638	1.21849	6.34631e-07	up	8.396
PC (14:1e/3:0)	Lipids and lipid-like molecules	No results	Full match	1.61745	1.2761	0.00736222	up	9.004
5-Hydroxytryptophan	Organoheterocyclic compounds	Full match	No results	-1.62366	1.22982	0.0247575	down	5.04
12-oxo Phytodienoic Acid	Lipids and lipid-like molecules	Full match	Partial match	-1.71825	1.58187	0.0017895	down	7.151
Testosterone sulfate	Lipids and lipid-like molecules	Full match	No results	-1.86898	1.93445	1.81183e-05	down	7.254
3-(4-Hydroxyphenyl)propionic acid	Phenylpropanoids and polyketides	Full match	Full match	-1.87149	1.07142	0.000985358	down	5.631
Testosterone	Lipids and lipid-like molecules	Full match	Partial match	-1.87711	1.19473	0.00544675	down	6.035
Ecgonine	Alkaloids and derivatives	Full match	No results	-1.92146	1.25431	0.0122639	down	5.725
Oleoyl ethylamide	Lipids and lipid-like molecules	Full match	No results	-1.92487	1.71809	0.000318876	down	10.617
3-Coumaric acid	Phenylpropanoids and polyketides	No results	Full match	-1.92722	1.26401	0.00640554	down	5.699
PC (16:3/16:4)	Lipids and lipid-like molecules	No results	Full match	-2.0473	1.39984	0.000155229	down	9.644
D-(-)-Quinic acid	Organic oxygen compounds	No results	Full match	-2.05529	1.72986	1.62553e-05	down	1.421
PC (22:3e/16:4)	Lipids and lipid-like molecules	No results	Full match	-2.09788	1.09887	0.0134541	down	9.049
3-Hydroxybenzoic acid	Benzenoids	Full match	Not the top hit	-2.11837	1.77246	8.36947e-07	down	5.966
Cortisol	Lipids and lipid-like molecules	Full match	Full match	-2.13231	1.50463	0.00222292	down	6.098
PC (12:0/13:0)	Lipids and lipid-like molecules	No results	Full match	-2.19417	1.58669	0.00369795	down	10.384
PC (10:0/13:1)	Lipids and lipid-like molecules	No results	Full match	-2.25979	1.14177	0.0263525	down	10.105
Hippuric acid	Benzenoids	Full match	Full match	-2.57137	1.14462	0.000377505	down	5.431
PC (18:5e/26:4)	Lipids and lipid-like molecules	No results	Full match	-2.62173	1.58201	9.82336e-06	down	10.269
Benzophenone	Benzenoids	Full match	Full match	-2.68921	1.97379	4.0675e-08	down	6.644
Palmitoyl ethanolamide	Organic acids and derivatives	Full match	No results	-2.9898	1.5981	0.000128185	down	8.056
D-(-)-Ribose	Organic oxygen compounds	Full match	Full match	-3.06348	1.12408	0.041148	down	1.568
Isorhapontigenin	Phenylpropanoids and polyketides	Full match	Partial match	-3.21501	1.98051	7.64479e-07	down	6.431
5α-Dihydrotestosterone	Lipids and lipid-like molecules	Full match	Full match	-3.32769	1.81076	2.43518e-05	down	7.046
PC (22:4e/13:0)	Lipids and lipid-like molecules	No results	Full match	-5.69059	1.19792	0.0243813	down	10.509
Epinephrine	Benzenoids	Full match	Full match	-6.27024	1.95472	1.68506e-05	down	5.636
