# Supplementary material for: Metabolic changes before and after weaning in Dezhou donkey foals in relation to gut microbiota
Source: Front Microbiol. 2024 Jan 12;14:1306039. doi: 10.3389/fmicb.2023.1306039 (PMC10812615; doi:10.3389/fmicb.2023.1306039)
Supplement: Supplementary file 1 [file Data_Sheet_1.ZIP › Supplementary Table 3.xlsx]

## Sheet: all
Table 3:Enrichment of differential metabolites between M.F.1 group and M.F.6 group
Compound_ID	Class_I	mzCloud_Results	mzVault_Results	log2FC	VIP	Pvalue	Up.Down	RT [min]
2-furaldehyde N-(1-phenyl-1H-pyrazolo[3,4-d]pyrimidin-4-yl)hydrazone		Invalid mass	No results	6.97602	1.45073	0.00157582	up	4.988
1-[(5-methyl-3-phenyl-4-isoxazolyl)methyl]piperidine		Invalid mass	No results	6.44283	1.29012	0.0085298	up	6.106
7-Ketolithocholic acid	Lipids and lipid-like molecules	No results	No results	6.17722	1.71117	1.01615e-05	up	7.62
Deoxycholic acid	Lipids and lipid-like molecules	Full match	Full match	5.6566	1.72903	2.5011e-07	up	7.219
1a,1b-Dihomo prostaglandin E1	Lipids and lipid-like molecules	Invalid mass	No match	5.48683	1.69992	8.1121e-08	up	7.464
Lysope 14:0	Lipids and lipid-like molecules	No results	No results	5.30705	2.00595	1.82362e-11	up	7.639
trans-3-Indoleacrylic acid	Organoheterocyclic compounds	Full match	Not the top hit	4.90569	1.71749	1.37365e-08	up	6.169
LPC 12:0	Lipids and lipid-like molecules	No results	Invalid mass	4.84108	1.98593	1.405e-10	up	7.449
Cholic acid	Lipids and lipid-like molecules	Full match	Full match	4.78219	1.47615	0.000109912	up	7.25
16,16-Dimethyl prostaglandin A1	Lipids and lipid-like molecules	Invalid mass	Invalid mass	4.73804	1.63541	1.17204e-05	up	7.509
Ciprostene	Lipids and lipid-like molecules	Invalid mass	Invalid mass	4.55803	1.55494	8.26754e-05	up	6.806
β-Estradiol-17β-glucuronide	Lipids and lipid-like molecules	No results	Invalid mass	4.16185	1.44552	0.000827766	up	5.727
6-phenyl-1,2,3,4-tetrahydro-2,5-benzodiazocin-1-one		Invalid mass	No results	4.11492	1.24141	0.00549018	up	6.493
SM (d14:1/12:0)	Lipids and lipid-like molecules	No results	Invalid mass	3.96331	1.90218	6.45142e-08	up	10.691
Chenodeoxycholic Acid	Lipids and lipid-like molecules	Invalid mass	No results	3.81314	1.65629	3.51536e-06	up	7.933
SM (d14:1/14:0)	Lipids and lipid-like molecules	No results	Invalid mass	3.80127	1.88738	1.60654e-08	up	11.514
3-Oxo-7alpha,12alpha-hydroxy-5beta-cholanoic acid	Lipids and lipid-like molecules	No results	No results	3.79872	1.66862	4.09983e-06	up	6.602
5-[(10Z)-14-(3,5-dihydroxyphenyl)tetradec-10-en-1-yl]benzene-1,3-diol		Invalid mass	No results	3.73883	1.26901	0.00349256	up	7.7
Prostaglandin K1	Lipids and lipid-like molecules	Invalid mass	Invalid mass	3.67864	1.81224	2.71883e-07	up	6.292
LPS 18:0	Lipids and lipid-like molecules	No results	Full match	3.66624	1.6565	1.08126e-07	up	10.429
Chenodeoxycholic acid-3-beta-D-glucuronide		No results	No results	3.64215	1.67118	1.79015e-06	up	6.632
N-{6-[(5-chloro-3-pyridyl)oxy]-3-pyridyl}-N'-methylurea		Invalid mass	No results	3.59309	1.13991	0.0125302	up	6.43
SM (d14:0/14:1)	Lipids and lipid-like molecules	No results	Full match	3.5843	1.85429	5.17297e-10	up	11.504
Dehydrocholic acid	Lipids and lipid-like molecules	Invalid mass	No results	3.49856	1.68018	4.87008e-05	up	6.554
2-Hydroxycaproic acid	Lipids and lipid-like molecules	Full match	Full match	3.46439	1.30305	0.00116883	up	5.7
1-Stearoylglycerol	Lipids and lipid-like molecules	Full match	Full match	3.40262	1.72994	3.65833e-09	up	10.601
(±)10(11)-EpDPA		Full match	No results	3.23113	1.75052	2.9634e-07	up	8.04
Sedanolide	Organoheterocyclic compounds	Invalid mass	No results	3.2279	1.18449	0.00998507	up	6.978
LPE 14:0	Lipids and lipid-like molecules	No results	Full match	3.1526	1.94329	1.15854e-08	up	8.396
11-Deoxy prostaglandin F1α	Lipids and lipid-like molecules	Invalid mass	Invalid mass	3.13163	1.37361	0.000747203	up	6.555
4-(allyloxy)-1,2-dihydroquinolin-2-one		Full match	No results	3.10867	1.41857	2.62739e-05	up	5.217
Monolaurin		Full match	No results	3.10757	1.76573	6.65616e-08	up	8.039
MAG (18:2)	Lipids and lipid-like molecules	No results	No results	3.09911	1.17826	0.00477982	up	8.029
PC (12:0/12:0)	Lipids and lipid-like molecules	No results	Full match	3.08701	1.51569	1.97077e-05	up	11.562
Gemifloxacin	Organoheterocyclic compounds	Invalid mass	No results	3.07	1.10251	0.0149082	up	9.126
PC (16:1e/21:0)	Lipids and lipid-like molecules	No results	Invalid mass	3.0508	1.467	3.2513e-05	up	8.1
Tetrahydroaldosterone	Organoheterocyclic compounds	No results	No results	3.00991	1.83393	1.13054e-06	up	6.168
LPC 14:1	Lipids and lipid-like molecules	No results	Invalid mass	2.9247	1.96925	4.31698e-08	up	7.923
PC (16:4/18:5)	Lipids and lipid-like molecules	No results	Invalid mass	2.89706	1.22859	0.00426749	up	10.35
LPC 14:0	Lipids and lipid-like molecules	No results	Invalid mass	2.89129	1.94687	3.74516e-09	up	8.523
(±)7(8)-DiHDPA		Full match	No results	2.8297	1.55746	0.000183691	up	6.42
N-(4-butyl-2-methylphenyl)-N'-[4-(4-methylpiperazino)phenyl]urea		Full match	No results	2.76454	1.31823	0.000691864	up	6.503
Glycodeoxycholic Acid (hydrate)		Full match	Partial match	2.75352	1.55986	5.90254e-05	up	6.421
ethyl 3-hydroxy-4,6-dimethoxy-2-oxoindoline-3-carboxylate		Invalid mass	No results	2.65648	1.81303	9.77583e-07	up	5.27
LPS 18:2	Lipids and lipid-like molecules	No results	Full match	2.62407	1.5698	3.75054e-05	up	9.265
17(S)-HpDHA	Lipids and lipid-like molecules	Invalid mass	No results	2.6187	1.73671	2.0103e-06	up	7.334
Indole-3-acrylic acid	Organoheterocyclic compounds	Full match	Full match	2.61786	1.3641	6.27486e-05	up	5.889
11-keto Testosterone (CRM)		Invalid mass	No results	2.56468	1.5361	0.000532017	up	7.331
PC (13:1/18:5)	Lipids and lipid-like molecules	No results	Invalid mass	2.54538	1.41007	3.56103e-06	up	9.637
Lysope 18:1	Lipids and lipid-like molecules	No results	No results	2.50337	1.53181	3.77034e-06	up	8.768
(±)11(12)-EET		Full match	Partial match	2.47698	1.81352	3.32471e-07	up	8.351
Thromboxane B2	Lipids and lipid-like molecules	Full match	No results	2.47613	1.48912	0.000720096	up	6.332
(+/-)11(12)-EET	Lipids and lipid-like molecules	Full match	Partial match	2.46962	1.55266	0.000100363	up	8.086
(±)18-HEPE		Full match	Invalid mass	2.41558	1.59101	3.90455e-06	up	7.703
Lipoxin B4	Lipids and lipid-like molecules	Full match	No results	2.40043	1.77033	9.29713e-07	up	6.606
Celestolide		Full match	No results	2.39577	1.56244	5.4939e-05	up	7.37
Leu-Pro	Organic acids and derivatives	No results	No results	2.38312	1.89196	1.84265e-08	up	5.229
Etiocholanolone	Lipids and lipid-like molecules	Invalid mass	Invalid mass	2.34516	1.35147	0.00202796	up	6.808
LPS 16:0	Lipids and lipid-like molecules	No results	Full match	2.34097	1.63227	0.000216975	up	9.377
Capric acid	Lipids and lipid-like molecules	No results	No results	2.33061	1.71616	6.01711e-06	up	7.626
Tanespimycin	Phenylpropanoids and polyketides	Invalid mass	No results	2.31446	1.60204	3.66406e-05	up	5.551
OxPC (16:0-18:1+1O(1Cyc))		No results	Invalid mass	2.29607	1.33369	0.000650359	up	11.698
LPS 18:1	Lipids and lipid-like molecules	No results	Full match	2.26649	1.56545	9.07105e-05	up	9.944
Taurochenodeoxycholic Acid (sodium salt)		Full match	Partial match	2.25609	1.3312	0.00153662	up	6.402
LPC 16:1	Lipids and lipid-like molecules	No results	Invalid mass	2.24901	1.5477	1.86433e-08	up	8.766
Leucylproline	Organic acids and derivatives	Full match	Full match	2.23421	1.83361	3.53969e-08	up	5.258
2-(14,15-Epoxyeicosatrienoyl) glycerol	Lipids and lipid-like molecules	Invalid mass	No results	2.18154	1.38826	0.00173611	up	8.214
Prostaglandin J2	Lipids and lipid-like molecules	Invalid mass	No results	2.16236	1.07614	0.0185475	up	5.458
LPC 10:0	Lipids and lipid-like molecules	No results	Full match	2.14985	1.37205	0.000323483	up	6.914
Octopine	Organic acids and derivatives	No results	Full match	2.13314	1.72053	2.11601e-05	up	1.458
H-Gly-Pro-OH	Organic acids and derivatives	No results	No results	2.11774	1.74353	4.47026e-09	up	1.935
2-Amino-1,3,4-octadecanetriol	Organic nitrogen compounds	Full match	No results	2.09943	1.53572	3.65841e-10	up	6.586
SM (d14:0/12:1)	Lipids and lipid-like molecules	No results	Full match	2.08916	1.52469	9.49438e-06	up	10.715
FAHFA (20:4/20:3)	Lipids and lipid-like molecules	No results	Full match	2.07663	1.37344	0.000973689	up	9.872
15-Deoxy-Δ12,14-prostaglandin A1	Lipids and lipid-like molecules	Invalid mass	No match	2.06352	1.37484	6.85676e-05	up	7.765
Prop-2-ynyl N-[6-(4-chlorophenoxy)pyridin-3-yl]carbamate	Organic oxygen compounds	No results	Full match	2.05017	1.55865	1.57161e-06	up	6.04
Eicosapentaenoic acid	Lipids and lipid-like molecules	Invalid mass	Invalid mass	2.04458	1.37069	0.000389262	up	8.103
Estradiol Benzoate	Lipids and lipid-like molecules	No results	No results	2.02182	1.23471	0.00862545	up	7.591
PC (20:5e/22:4)	Lipids and lipid-like molecules	No results	Invalid mass	2.00541	1.30345	0.000501443	up	11.459
Methylimidazoleacetic acid	Organoheterocyclic compounds	Full match	Full match	1.97695	1.5058	0.000623006	up	1.451
LPA 16:1	Lipids and lipid-like molecules	No results	Full match	1.97199	1.37675	1.40216e-06	up	9.514
Thromboxane B3	Lipids and lipid-like molecules	Full match	No results	1.97129	1.56729	2.53397e-05	up	6.201
8(S),15(S)-DiHETE	Lipids and lipid-like molecules	Full match	No results	1.9614	1.44484	0.000274086	up	7.55
NSI-189	Organoheterocyclic compounds	No results	No results	1.95446	1.53187	0.000590969	up	6.007
D-(+)-Maltose	Organic oxygen compounds	Invalid mass	No results	1.9472	1.87469	2.609e-07	up	1.398
13-OxoODE	Lipids and lipid-like molecules	Invalid mass	No match	1.89613	1.31501	0.000816752	up	6.385
LPE 16:1	Lipids and lipid-like molecules	No results	Full match	1.88411	1.64313	4.09164e-08	up	8.626
alpha-Farnesene	Lipids and lipid-like molecules	No results	No results	1.8835	1.60042	0.000176713	up	8.366
6ß-Hydroxytestosterone		Invalid mass	Invalid mass	1.8647	1.32201	9.28914e-05	up	7.604
SM (d19:1/21:1)	Lipids and lipid-like molecules	No results	Full match	1.8376	1.07336	0.0108086	up	12.041
Lysopc 16:1	Lipids and lipid-like molecules	No results	No results	1.82019	1.51779	1.47234e-07	up	9.213
16(R)-HETE	Lipids and lipid-like molecules	Invalid mass	Invalid mass	1.80863	1.25405	0.00103906	up	8.123
LPE 15:0	Lipids and lipid-like molecules	No results	Full match	1.80462	1.57962	1.28606e-06	up	8.839
10-Hydroxydecanoic acid	Organic acids and derivatives	Invalid mass	Invalid mass	1.79739	1.29427	0.000327352	up	6.902
PC (18:1e/2:0)	Lipids and lipid-like molecules	No results	Full match	1.78723	1.06944	0.0122229	up	10.299
N-(3-chloro-2-methylphenyl)-N'-(3-methoxypropyl)thiourea		Full match	No results	1.78356	1.49448	7.3483e-05	up	1.444
L-aspartic Acid	Organic acids and derivatives	No results	No results	1.74519	1.8841	2.92333e-08	up	1.437
Pantothenic acid	Organic oxygen compounds	Full match	Full match	1.74017	1.83878	2.41211e-07	up	5.106
Hypoxanthine	Organoheterocyclic compounds	Full match	Full match	1.73549	1.3956	0.000352163	up	2.101
Cafestol	Organoheterocyclic compounds	Full match	Partial match	1.73239	1.31099	0.000174196	up	6.544
(R)-3-Hydroxy myristic acid	Lipids and lipid-like molecules	Invalid mass	No results	1.72705	1.31139	2.30493e-06	up	5.792
methyl 5-{[2-(ethoxycarbonyl)-3-oxohex-1-enyl]amino}-2-furoate		Invalid mass	No results	1.72456	1.48918	4.21933e-05	up	5.628
2-Amino-1,3-octadecanediol	Organic nitrogen compounds	Full match	Full match	1.71827	1.78926	2.3495e-08	up	7.089
2-Thio-acetyl MAGE	Organic acids and derivatives	Invalid mass	No results	1.71484	1.08597	0.00433333	up	8.819
(12Z)-9,10,11-trihydroxyoctadec-12-enoic acid		Invalid mass	Invalid mass	1.70184	1.25207	0.000656063	up	6.357
2-hydroxy-6-[(8Z,11Z)-pentadeca-8,11,14-trien-1-yl]benzoic acid		Invalid mass	No results	1.69403	1.20004	0.00167163	up	8.125
PC (14:1e/3:0)	Lipids and lipid-like molecules	No results	Full match	1.68903	1.09831	0.00315828	up	9.004
Thr-Leu	Organic acids and derivatives	No results	No results	1.68689	1.72435	3.27306e-05	up	5.2
LPC 17:1	Lipids and lipid-like molecules	No results	Invalid mass	1.68115	1.529	4.28926e-07	up	9.211
Vardenafil N-oxide	Benzenoids	Full match	No results	1.65945	1.1082	0.00313216	up	4.947
Lauric Acid	Lipids and lipid-like molecules	No results	No results	1.64926	1.4804	0.000427131	up	8.504
12-Epileukotriene B4	Lipids and lipid-like molecules	Full match	Partial match	1.64718	1.21078	0.000266071	up	7.159
LPE 12:0	Lipids and lipid-like molecules	No results	Full match	1.6255	1.07625	0.00580371	up	7.623
5(S),15(S)-DiHETE	Lipids and lipid-like molecules	Invalid mass	Invalid mass	1.61771	1.47073	0.000266092	up	8.02
Methyl 3-indolyacetate	Organoheterocyclic compounds	No results	No results	1.61281	1.11438	0.00845554	up	5.909
Proline-hydroxyproline	Organic acids and derivatives	No results	Invalid mass	1.6009	1.39731	0.000441379	up	1.443
Nonanoic acid	Lipids and lipid-like molecules	No results	No results	1.58754	1.48274	8.36816e-06	up	6.038
LPG 18:1	Lipids and lipid-like molecules	No results	Full match	1.57069	1.57721	6.97485e-05	up	11.469
2-[(3S)-1-(3,4-Difluorobenzyl)-3-pyrrolidinyl]-1,3-benzoxazole	Organoheterocyclic compounds	Invalid mass	No results	1.51864	1.50152	1.17703e-07	up	6.777
Perillic acid	Lipids and lipid-like molecules	No results	Invalid mass	1.51239	1.37696	2.76627e-06	up	5.96
4-Ethylbenzaldehyde	Benzenoids	No results	Full match	1.49601	1.29264	0.000421251	up	8.179
Prostaglandin H1	Lipids and lipid-like molecules	Invalid mass	No results	1.48403	1.27116	0.00494497	up	6.537
PC (9:0/9:0)	Lipids and lipid-like molecules	No results	Full match	1.48311	1.42701	0.00192579	up	7.95
N6-(2-furylmethyl)-9H-purin-6-amine		Full match	No results	1.47581	1.57778	0.000151981	up	5.023
N-Acetyl-L-methionine	Organic acids and derivatives	No results	No results	1.46454	1.26867	0.00017937	up	5.329
4- Carboxyphenylglycine	Organic acids and derivatives	No results	Full match	1.45531	1.3981	1.86015e-06	up	5.944
12-Hydroxydodecanoic acid	Organic acids and derivatives	No results	Invalid mass	1.45294	1.08048	0.00283178	up	7.094
LPC 18:1	Lipids and lipid-like molecules	No results	Invalid mass	1.42045	1.4258	1.03072e-05	up	9.654
Guanosine	Nucleosides, nucleotides, and analogues	No results	Full match	1.41503	1.25126	0.00336114	up	3.534
PE (16:0e/18:2)	Lipids and lipid-like molecules	No results	Full match	1.41209	1.61423	2.08637e-05	up	11.193
5-Phenylvaleric Acid	Lipids and lipid-like molecules	No results	No results	1.41146	1.16033	0.00160617	up	8.136
LPE 20:2	Lipids and lipid-like molecules	No results	Full match	1.40274	1.42851	0.00112513	up	9.737
Glycerophospho-N-palmitoyl ethanolamine	Lipids and lipid-like molecules	Full match	Full match	1.39933	1.61901	5.00711e-05	up	9.267
Capryloylglycine	Organic acids and derivatives	No results	Full match	1.39728	1.35742	0.00186944	up	6.268
Lysopc 18:3		No results	No results	1.36884	1.10816	0.00533478	up	8.121
13,14-dihydro-15-keto-tetranor Prostaglandin D2	Organic oxygen compounds	Invalid mass	No results	1.36023	1.34527	0.000546993	up	7.015
UR-144 N-(5-hydroxypentyl) β-D-glucuronide	Lipids and lipid-like molecules	Invalid mass	No results	1.34264	1.24898	0.000590219	up	4.869
LPC 22:6	Lipids and lipid-like molecules	No results	Full match	1.33332	1.25868	0.00468154	up	8.954
gamma-Glutamylmethionine	Organic acids and derivatives	No results	Full match	1.31422	1.54374	4.67286e-05	up	4.94
GQH		Invalid mass	No results	1.29864	1.42673	6.59006e-05	up	1.164
Lysopc 14:0	Lipids and lipid-like molecules	No results	No results	1.29819	1.3737	7.44864e-05	up	8.986
L-Threonic acid	Organic oxygen compounds	No results	Full match	1.29353	1.69404	1.2003e-05	up	1.38
Progesterone	Lipids and lipid-like molecules	Full match	Full match	1.28974	1.13208	0.0145618	up	6.007
Thromboxane B1		Invalid mass	No results	1.28733	1.31033	0.000111092	up	6.675
LPC 20:1	Lipids and lipid-like molecules	No results	Invalid mass	1.28593	1.27072	0.000206488	up	10.511
2-{(3S)-1-[4-(Trifluoromethyl)benzyl]-3-pyrrolidinyl}-1H-benzimidazole	Benzenoids	Invalid mass	No results	1.2766	1.72188	7.0708e-07	up	5.275
alpha-D-Glucopyranosyl 2-O-(2-methylbutanoyl)-alpha-D-glucopyranoside		Invalid mass	No results	1.27127	1.7267	7.31323e-08	up	4.906
9-acridinecarboxylic acid hydrate		Full match	No results	1.27069	1.35251	3.72188e-06	up	6.352
2-Hydroxymyristic acid	Lipids and lipid-like molecules	No results	Full match	1.26098	1.78139	1.46079e-06	up	8.542
Glu-Gln	Organic acids and derivatives	No results	Full match	1.25902	1.54399	0.00020278	up	1.408
LPE 22:6	Lipids and lipid-like molecules	No results	Full match	1.25153	1.34034	0.00120551	up	8.805
LPE 18:1	Lipids and lipid-like molecules	No results	Full match	1.2455	1.51386	0.000118151	up	9.482
PC (11:0/11:0)	Lipids and lipid-like molecules	No results	Full match	1.24116	1.01097	0.00968942	up	10.756
3-hydroxy-2-(3-nitro-4-piperidinobenzyl)propanenitrile		Invalid mass	No results	1.23854	1.29851	0.000166387	up	1.462
Pyridoxine	Organoheterocyclic compounds	No results	No results	1.2373	1.60656	1.3703e-05	up	5.074
Ouabain	Lipids and lipid-like molecules	Full match	No results	1.23546	1.55008	3.93065e-05	up	5.282
Cuminaldehyde	Lipids and lipid-like molecules	Full match	Full match	1.23317	1.06912	1.45701e-06	up	6.764
LPE 19:1	Lipids and lipid-like molecules	No results	Full match	1.23005	1.31912	0.00413169	up	9.87
Piperine	Alkaloids and derivatives	Invalid mass	No results	1.21309	1.57837	1.49875e-05	up	1.441
L-Homocitrulline	Organic acids and derivatives	No results	No results	1.21229	1.46184	4.38302e-05	up	1.437
Diaminopimelic acid	Organic acids and derivatives	No results	Full match	1.20992	1.32515	7.39408e-05	up	1.441
Choline Glycerophosphate	Lipids and lipid-like molecules	No results	No results	1.20902	1.17182	0.000502306	up	1.34
2,3-dihydroxypropyl 12-methyltridecanoate		Full match	No results	1.20329	1.35652	0.00048758	up	8.914
PC (5:0/13:1)	Lipids and lipid-like molecules	No results	Invalid mass	1.18823	1.27743	0.00504248	up	7.005
Prostaglandin E2	Lipids and lipid-like molecules	No results	No results	1.18637	1.13383	0.0092571	up	7.062
2-Aminoadipic acid	Organic acids and derivatives	No results	Full match	1.17549	1.11718	0.00039573	up	1.441
LPE 20:1	Lipids and lipid-like molecules	No results	Full match	1.15851	1.42065	0.000968018	up	10.277
4-Pregnen-17alpha,20alpha-Diol-3-One		No results	No results	1.15621	1.09313	0.000646111	up	7.616
Desoxycortone	Lipids and lipid-like molecules	Full match	Not the top hit	1.15462	1.24802	0.000900121	up	6.355
2-Phenylglycine	Organic acids and derivatives	No results	No results	1.13624	1.37265	4.47385e-05	up	5.942
LPE 17:0	Lipids and lipid-like molecules	No results	Invalid mass	1.11717	1.18774	0.0115155	up	9.679
N-(cyclopropylmethyl)-N'-phenylurea		Invalid mass	No results	1.11567	1.01234	0.00426431	up	7.643
Prolylleucine	Organic acids and derivatives	Full match	Not the top hit	1.11554	1.2262	0.000101525	up	1.475
(5-L-Glutamyl)-L-Amino Acid	Organic acids and derivatives	No results	No results	1.11485	1.58384	4.0456e-05	up	1.483
N-Acetyl-aspartic acid	Organic acids and derivatives	No results	No results	1.09583	1.72024	4.20077e-06	up	2.027
Docosahexaenoic Acid	Lipids and lipid-like molecules	Full match	Partial match	1.07907	1.40165	0.00238366	up	9.743
Glucose 1-phosphate	Organic oxygen compounds	No results	Invalid mass	1.07614	1.47608	3.89182e-05	up	5.252
2-({2-oxo-2-[(2-oxo-3-azepanyl)amino]ethyl}sulfanyl)acetic acid		Full match	No results	1.07146	1.37778	0.000780626	up	4.818
1-Palmitoyl-Sn-Glycero-3-Phosphocholine	Lipids and lipid-like molecules	No results	No results	1.05296	1.10786	0.00111857	up	9.884
LysoPE 18:0	Lipids and lipid-like molecules	No results	No results	1.04928	1.37713	3.64666e-05	up	9.445
LPC 16:2	Lipids and lipid-like molecules	No results	Full match	1.01802	1.26998	0.000272662	up	8.264
LPC 20:3	Lipids and lipid-like molecules	No results	Invalid mass	1.01757	1.48792	7.50315e-05	up	9.4
(+/-)-CP 47,497-C7-Hydroxy metabolite	Benzenoids	No results	Full match	0.995734	1.21539	0.000894247	up	8.93
LPE 20:3	Lipids and lipid-like molecules	No results	Full match	0.990705	1.54011	0.000109817	up	9.077
LPC 16:0	Lipids and lipid-like molecules	No results	Invalid mass	0.976799	1.36302	4.43249e-05	up	9.444
SM (d14:1/17:0)	Lipids and lipid-like molecules	No results	Invalid mass	0.97027	1.10665	0.0108801	up	10.795
Arachidonic acid	Lipids and lipid-like molecules	Full match	Full match	0.937752	1.28561	0.00170542	up	9.827
LPE 16:0	Lipids and lipid-like molecules	No results	Full match	0.931373	1.24685	0.00345592	up	9.082
LPA 16:0	Lipids and lipid-like molecules	No results	Full match	0.926046	1.41206	6.11308e-06	up	9.434
Tetradecanedioic acid	Lipids and lipid-like molecules	Full match	Partial match	0.923925	1.09292	0.00898683	up	7.018
D-Erythro-sphingosine 1-phosphate	Lipids and lipid-like molecules	No results	Full match	0.915129	1.5452	1.48892e-06	up	8.584
(+/-)12(13)-DiHOME	Lipids and lipid-like molecules	Invalid mass	Invalid mass	0.900836	1.18016	0.00261352	up	7.868
Lysopc 18:1	Lipids and lipid-like molecules	No results	No results	0.895717	1.00239	0.00300341	up	10.074
Kinetin	Organoheterocyclic compounds	No results	No results	0.890591	1.43818	0.000212463	up	4.84
6-Deoxy-D-glucose	Organic oxygen compounds	No results	No results	0.890427	1.33252	0.00100579	up	1.442
5-Hydroxylysine	Organic acids and derivatives	No results	No results	0.877604	1.50024	1.72615e-05	up	1.197
gamma-Glutamylleucine	Organic acids and derivatives	No results	Full match	0.869548	1.45529	0.000452556	up	5.403
LPC 15:0	Lipids and lipid-like molecules	No results	Full match	0.866382	1.1291	0.00493933	up	9.01
FAHFA (20:4/18:1)	Lipids and lipid-like molecules	No results	Full match	0.837807	1.11447	0.0132311	up	9.897
8-(1,2-dihydroxy-3-methylbut-3-en-1-yl)-7-methoxy-2H-chromen-2-one		Invalid mass	No results	0.825183	1.0553	0.0175313	up	5.814
Decanoylcarnitine	Lipids and lipid-like molecules	Full match	Full match	0.824054	1.03774	0.0114662	up	6.315
13,14-dihydro-15-keto Prostaglandin A2	Lipids and lipid-like molecules	Full match	Not the top hit	0.823124	1.04445	0.0114628	up	7.695
Homoarginine	Organic acids and derivatives	No results	No results	0.809437	1.2447	0.000155099	up	1.359
Lysopg 18:1	Lipids and lipid-like molecules	No results	No results	0.808162	1.24995	0.000274988	up	10.333
Porphobilinogen	Organic nitrogen compounds	No results	No results	0.796467	1.55685	5.20074e-05	up	4.855
PE (16:0/20:4)	Lipids and lipid-like molecules	No results	Full match	0.775065	1.26022	0.00369227	up	11.387
2-[(3S)-1-Benzyl-3-pyrrolidinyl]-1,3-benzothiazole	Organoheterocyclic compounds	Invalid mass	No match	0.769709	1.38658	0.000503801	up	5.038
Natamycin	Organic oxygen compounds	Invalid mass	No results	0.76622	1.1945	0.00278005	up	5.161
L-Methionine sulfone		No results	No results	0.764118	1.30865	0.00183608	up	1.412
DL-Carnitine	Organic nitrogen compounds	Full match	Full match	0.745934	1.3543	0.00152028	up	1.387
Lysopc 17:0	Lipids and lipid-like molecules	No results	No results	0.738142	1.23548	0.000262048	up	10.335
Gly-Phe	Organic acids and derivatives	No results	No results	0.737206	1.43795	9.95636e-05	up	5.273
8Z,11Z,14Z-Eicosatrienoic acid	Lipids and lipid-like molecules	Full match	Full match	0.73319	1.04106	0.0163624	up	10.258
Docosatrienoic Acid	Lipids and lipid-like molecules	Full match	No results	0.731619	1.26101	0.00305973	up	11.01
Phosphocholine	Organic nitrogen compounds	No results	Full match	0.72823	1.45257	0.000164352	up	9.226
PE (16:0/18:1)	Lipids and lipid-like molecules	No results	Full match	0.720735	1.02334	0.0142118	up	7.899
2-{[(2-{[(2-hydroxyphenyl)methylene]amino}ethyl)imino]methyl}phenol		Full match	No results	0.71692	1.42902	2.43749e-05	up	6.128
LPC 20:4	Lipids and lipid-like molecules	No results	Invalid mass	0.71335	1.18926	0.00547934	up	8.983
Choline	Organic nitrogen compounds	Full match	Full match	0.70225	1.41173	0.00125935	up	1.372
Proline	Organic acids and derivatives	Full match	Full match	0.674594	1.1534	0.00455228	up	1.438
LPC 18:0	Lipids and lipid-like molecules	No results	Invalid mass	0.661204	1.19076	0.000413882	up	10.333
4-Oxoproline	Organic acids and derivatives	Full match	Full match	0.644229	1.4855	4.71132e-05	up	2.283
Asp-Phe methyl ester		No results	No results	0.640431	1.20998	0.0026964	up	5.414
2-(2-amino-3-methylbutanamido)-3-phenylpropanoic acid		Full match	Partial match	0.637125	1.14797	0.00338161	up	5.409
PC (16:2/18:2)	Lipids and lipid-like molecules	No results	Invalid mass	0.623687	1.03242	0.00946582	up	11.71
LPC 22:4	Lipids and lipid-like molecules	No results	Invalid mass	0.623399	1.02404	0.00782005	up	9.711
LPA 18:0	Lipids and lipid-like molecules	No results	Full match	0.614092	1.17619	0.00311922	up	10.326
4-Hydroxyisoleucine	Organic acids and derivatives	No results	No results	0.613145	1.12965	0.0113784	up	1.926
DL-4-Hydroxyphenyllactic acid	Phenylpropanoids and polyketides	No results	Full match	0.610107	1.30517	0.0007618	up	5.247
PC (18:3e/20:2)	Lipids and lipid-like molecules	No results	Full match	-0.620923	1.5773	7.08118e-09	down	11.169
DL-3,4-Dihydroxyphenyl glycol		No results	No results	-0.649869	1.35821	0.00320187	down	5.422
2-Phenylpropionic acid	Phenylpropanoids and polyketides	No results	No results	-0.649941	1.29464	0.00188716	down	6.094
PC (18:1e/18:0)	Lipids and lipid-like molecules	No results	Full match	-0.695399	1.03241	0.00149569	down	11.062
4-(2,3-dihydro-1,4-benzodioxin-6-yl)butanoic acid		Full match	Partial match	-0.747128	1.44682	3.67929e-06	down	6.331
PC (16:1/16:1)	Lipids and lipid-like molecules	No results	Full match	-0.778121	1.06211	1.61849e-05	down	10.826
DL-Arginine	Organic acids and derivatives	Full match	Full match	-0.781225	1.01338	0.0381372	down	1.25
PE (18:1/18:1)	Lipids and lipid-like molecules	No results	Full match	-0.78638	1.19333	0.00519697	down	9.436
3-Hydroxyvaleric acid	Lipids and lipid-like molecules	No results	Full match	-0.807115	1.17516	0.00280861	down	4.923
PC (18:2/18:2)	Lipids and lipid-like molecules	No results	Invalid mass	-0.816668	1.15453	0.00280602	down	0.553
N-Acetyl-DL-valine	Organic acids and derivatives	No results	Full match	-0.844805	1.20092	0.00289448	down	5.377
PC (17:0/18:4)	Lipids and lipid-like molecules	No results	Invalid mass	-0.858801	1.4186	0.000600515	down	9.524
SM (d14:1/26:1)	Lipids and lipid-like molecules	No results	Full match	-0.859899	1.46543	0.00010034	down	9.47
2-Isopropylmalate	Lipids and lipid-like molecules	No results	No results	-0.859939	1.19012	0.00151275	down	5.479
5-(6-hydroxy-6-methyloctyl)-2,5-dihydrofuran-2-one		Invalid mass	Invalid mass	-0.873385	1.02007	0.000691649	down	6.791
2-imino-5-[4-(trifluoromethoxy)benzyl]-1,3-thiazolan-4-one		Full match	No results	-0.877595	1.50887	0.000189404	down	1.218
PC (16:2e/20:2)	Lipids and lipid-like molecules	No results	Full match	-0.878573	1.38068	0.000142047	down	9.755
PC (22:3e/17:0)	Lipids and lipid-like molecules	No results	Invalid mass	-0.885742	1.49981	6.48242e-05	down	11.396
3,4-Dihydroxyphenylpropionic acid	Phenylpropanoids and polyketides	No results	Invalid mass	-0.891485	1.15005	0.0123217	down	5.559
4-oxo-4,5,6,7-tetrahydrobenzo[b]furan-3-carboxylic acid		Full match	Partial match	-0.909275	1.12423	0.00718415	down	5.037
2-Hydroxy-1-(4-methoxyphenyl)propyl hexopyranoside		Invalid mass	No results	-0.919087	1.01687	0.00736713	down	5.853
4-Methylphenol	Benzenoids	Full match	No results	-0.933912	1.31379	0.00110424	down	5.554
PC (20:2/20:2)	Lipids and lipid-like molecules	No results	Full match	-0.938719	1.04576	0.0089607	down	7.307
2,6-Di-tert-butyl-1,4-benzoquinone	Lipids and lipid-like molecules	Full match	Full match	-0.941444	1.23642	0.000443858	down	6.812
Naratriptan		Invalid mass	No results	-0.942639	1.10901	0.0120578	down	9.948
Pipecolic acid	Organic acids and derivatives	No results	No results	-0.946398	1.45812	3.85804e-06	down	1.449
PC (17:0/18:2)	Lipids and lipid-like molecules	No results	Invalid mass	-0.948161	1.15102	0.00664757	down	10.252
Citric acid	Organic acids and derivatives	Full match	Full match	-0.957798	1.07226	0.00783105	down	2.166
PC (19:1/19:2)	Lipids and lipid-like molecules	No results	Invalid mass	-0.961585	1.50941	1.86672e-06	down	10.648
PC (20:3e/18:1)	Lipids and lipid-like molecules	No results	Full match	-0.988069	1.23078	0.000422329	down	10.533
PC (18:0/19:2)	Lipids and lipid-like molecules	No results	Full match	-0.988695	1.09546	0.00402097	down	11.431
SM (d29:2/14:0)	Lipids and lipid-like molecules	No results	Full match	-1.01116	1.09369	0.0152433	down	10.625
3-Methyladipic acid	Lipids and lipid-like molecules	No results	No results	-1.02842	1.4466	0.00043203	down	5.501
Arachidonoyl amide	Lipids and lipid-like molecules	Invalid mass	No results	-1.06769	1.00285	0.00182001	down	9.8
DL-Dipalmitoylphosphatidylcholine	Lipids and lipid-like molecules	Full match	Full match	-1.07526	1.11699	0.00491793	down	10.523
Docosapentaenoic acid	Lipids and lipid-like molecules	Full match	Full match	-1.08521	1.00473	0.0266267	down	10.053
PC (17:0/17:1)	Lipids and lipid-like molecules	No results	Invalid mass	-1.09087	1.44713	0.000564838	down	10.212
SM (d17:2/23:0)	Lipids and lipid-like molecules	No results	Invalid mass	-1.09597	1.03208	0.00147056	down	10.535
4-Hydroxy-3-methylbenzoic acid	Benzenoids	No results	No results	-1.09835	1.73978	6.02831e-07	down	5.409
NVP-231	Organoheterocyclic compounds	Invalid mass	No results	-1.10257	1.149	0.00244832	down	6.414
(6E)-7-(2H-1,3-benzodioxol-5-yl)-1-(piperidin-1-yl)hept-6-en-1-one		Invalid mass	No results	-1.11679	1.86683	4.71504e-08	down	11.408
SM (d20:3/22:2)	Lipids and lipid-like molecules	No results	Full match	-1.13567	1.69538	2.80155e-06	down	9.176
7-Ketocholesterol	Lipids and lipid-like molecules	No results	No results	-1.13778	1.33198	6.82073e-05	down	10.614
PC (20:2/20:3)	Lipids and lipid-like molecules	No results	Invalid mass	-1.14889	1.68353	2.29811e-06	down	10.719
TKK		Invalid mass	No results	-1.18518	1.23842	0.000114053	down	6.411
PC (18:2/19:2)	Lipids and lipid-like molecules	No results	Invalid mass	-1.1871	1.12788	0.00370173	down	11.809
3-(1-benzylpiperidin-4-yl)-3H-[1,2,3]triazolo[4,5-b]pyridine		Invalid mass	No results	-1.20051	1.3002	0.00487546	down	5.477
Pyrogallol	Benzenoids	Invalid mass	Invalid mass	-1.20208	1.64137	2.83246e-05	down	2.823
Methionine sulfoxide	Organic acids and derivatives	No results	No results	-1.23543	1.25686	0.00234533	down	1.394
2-Hydroxy-3-methylbutanoic acid	Lipids and lipid-like molecules	No results	No results	-1.23834	1.42502	0.000652302	down	5.164
PC (18:1/19:1)	Lipids and lipid-like molecules	No results	Full match	-1.24597	1.57672	6.68312e-06	down	9.028
Dl-2-Amino-3-phosphonopropionic acid		No results	No results	-1.24645	1.18526	0.00155875	down	5.498
15-OxoEDE	Lipids and lipid-like molecules	Invalid mass	No match	-1.25052	1.49668	8.12615e-07	down	6.776
PC (18:1e/22:6)	Lipids and lipid-like molecules	No results	Invalid mass	-1.26745	1.28811	4.43014e-06	down	10.493
3,4-Dimethylbenzoic acid	Benzenoids	No results	Full match	-1.28551	1.53537	8.7623e-05	down	6.761
PC (22:4e/14:0)	Lipids and lipid-like molecules	No results	Full match	-1.30117	1.58294	2.91378e-06	down	10.505
2-methoxy-5-(1H-1,2,4-triazol-5-yl)-4-(trifluoromethyl)pyridine		Invalid mass	No results	-1.3071	1.39431	0.000570829	down	5.06
Testosterone sulfate	Lipids and lipid-like molecules	Full match	No results	-1.30718	1.09609	2.64371e-05	down	7.254
PC (14:1e/18:5)	Lipids and lipid-like molecules	No results	Invalid mass	-1.32285	1.12797	0.000859198	down	8.098
6-(3-hydroxybutan-2-yl)-5-(hydroxymethyl)-4-methoxy-2H-pyran-2-one		Invalid mass	No match	-1.3514	1.21108	0.00203141	down	6.011
3-Hydroxybenzoic acid	Benzenoids	Full match	Not the top hit	-1.36763	1.23046	0.00132672	down	5.966
PC (18:2/20:4)	Lipids and lipid-like molecules	No results	Invalid mass	-1.40013	1.49667	0.000203277	down	11.718
alpha-Ketoglutaric acid	Organic acids and derivatives	No results	No results	-1.4155	1.37706	0.000636508	down	2.167
5-Methyl-8-nitro-3-spirocyclohexyl-2,3,4,5-tetrahydro-1H-2-benzazepine		Full match	No results	-1.41686	1.21291	0.000296977	down	6.411
1-(2'-fluoro[1,1'-biphenyl]-4-yl)propan-1-one		Invalid mass	No results	-1.41879	1.441	5.76289e-07	down	5.171
13,14-dihydro-15-keto-tetranor Prostaglandin E2		Invalid mass	No results	-1.43713	1.42133	0.00085697	down	6.902
Testosterone	Lipids and lipid-like molecules	Full match	Partial match	-1.45364	1.15449	0.00835923	down	6.035
2-Arachidonoyl glycerol	Lipids and lipid-like molecules	Invalid mass	Invalid mass	-1.47473	1.11446	0.00354573	down	7.161
PC (11:0/18:2)	Lipids and lipid-like molecules	No results	Invalid mass	-1.4848	1.34706	1.27826e-06	down	9.784
2,5-Furandicarboxylic acid	Organoheterocyclic compounds	No results	No results	-1.48487	1.39845	0.000565325	down	2.162
Stiripentol		Invalid mass	No results	-1.49386	1.33583	1.81487e-06	down	6.208
PC (18:2/18:4)	Lipids and lipid-like molecules	No results	Invalid mass	-1.51932	1.76521	7.59806e-08	down	11.78
AL 8810 Methyl ester	Benzenoids	Invalid mass	No results	-1.54021	1.08042	0.00876449	down	7.059
O-Phospho-L-serine	Organic acids and derivatives	No results	No results	-1.54483	1.21491	0.000487665	down	5.147
(+/-)9-HpODE	Lipids and lipid-like molecules	Full match	No results	-1.55266	1.70387	1.18894e-06	down	8.069
NKK		Full match	No results	-1.55748	1.12129	0.00694296	down	6.239
4-decyl-3-hydroxy-5-oxooxolane-2,3-dicarboxylic acid		Invalid mass	No results	-1.5666	1.63315	3.17861e-06	down	6.345
PC (18:0/18:0)	Lipids and lipid-like molecules	No results	Invalid mass	-1.56731	1.02484	0.00510291	down	8.028
2-Methoxyresorcinol	Benzenoids	No results	Invalid mass	-1.56749	1.64292	8.88029e-05	down	4.907
D-(-)-Quinic acid	Organic oxygen compounds	No results	Full match	-1.5678	1.26202	0.000371326	down	1.421
Phenylacetylglycine	Organic acids and derivatives	Full match	Full match	-1.5708	1.62325	9.99099e-07	down	5.526
Octopamine		No results	No results	-1.5766	1.32459	9.204e-06	down	6.028
3-(methylsulfonyl)-2H-chromen-2-one		Invalid mass	No results	-1.57829	1.20233	0.00044153	down	5.86
L-Argininosuccinate	Organic acids and derivatives	No results	No results	-1.58133	1.26943	0.00351992	down	5.194
Methyl EudesMate	Benzenoids	No results	No results	-1.58925	1.61675	0.00014905	down	5.582
5-Sulfosalicylic acid	Benzenoids	Full match	No results	-1.61168	1.59249	2.52528e-05	down	5.165
Phenylpyruvic acid	Benzenoids	No results	No results	-1.62313	1.66392	2.87416e-06	down	5.59
trans-Petroselinic Acid	Lipids and lipid-like molecules	Invalid mass	No results	-1.62729	1.07455	0.00129883	down	7.472
N-Acetylvaline	Organic acids and derivatives	No results	No results	-1.63835	1.62707	4.71749e-05	down	5.394
Indole-3-acetic acid	Organoheterocyclic compounds	Full match	Full match	-1.64886	1.10217	0.00316331	down	5.765
Oleoyl ethylamide	Lipids and lipid-like molecules	Full match	No results	-1.67198	1.1928	0.00163399	down	10.617
8-iso Prostaglandin A2	Lipids and lipid-like molecules	Invalid mass	No results	-1.72842	1.57185	1.31775e-05	down	7.046
17-AAG		Full match	No results	-1.74094	1.49351	7.51577e-06	down	8.8
cis-Aconitic acid	Organic acids and derivatives	No results	No results	-1.75578	1.27592	0.00148332	down	2.172
SM (d14:3/28:2)	Lipids and lipid-like molecules	No results	Invalid mass	-1.7842	1.73394	1.25339e-07	down	9.57
Ethyl chrysanthemumate	Lipids and lipid-like molecules	No results	No results	-1.80698	1.54786	2.90947e-05	down	6.441
PC (16:1e/21:2)	Lipids and lipid-like molecules	No results	Full match	-1.81097	1.76461	1.68701e-07	down	10.468
Kynurenic acid O-hexside	Organoheterocyclic compounds	No results	No results	-1.81102	1.38661	0.00160876	down	5.462
PC (12:0/13:0)	Lipids and lipid-like molecules	No results	Full match	-1.82085	1.04829	0.0171078	down	10.384
Irganox 259		Invalid mass	No results	-1.83159	1.24986	0.00111076	down	7.865
3-phenethyl-2-thioxoimidazolidin-4-one		Full match	No results	-1.86596	1.02579	0.000206515	down	6.328
RPK		Invalid mass	No results	-1.86913	1.53938	2.10474e-05	down	6.001
7,8-Dihydrobiopterin	Organoheterocyclic compounds	Full match	No results	-1.89276	1.30129	6.86621e-08	down	5.432
Cortisol	Lipids and lipid-like molecules	Full match	Full match	-1.90708	1.08097	0.00716459	down	6.098
Pleuromutilin		Invalid mass	No results	-1.90927	1.43035	4.12632e-05	down	6.781
Levodopa	None	No results	No results	-1.91077	1.30586	2.51594e-05	down	6.025
Artesunate	None	Invalid mass	No results	-1.9135	1.52109	0.000333644	down	5.823
Hydrocortisone acetate	Lipids and lipid-like molecules	No results	No results	-1.91376	1.512	9.32642e-06	down	7.049
Resveratrol	Phenylpropanoids and polyketides	No results	Full match	-1.91637	1.69122	3.49372e-06	down	6.524
Prostaglandin E1	Lipids and lipid-like molecules	No results	No results	-1.9938	1.34695	0.000364072	down	6.314
PC (20:3/20:4)	Lipids and lipid-like molecules	No results	Invalid mass	-2.0163	1.34341	0.00423506	down	11.628
4-oxo-4-[(1-phenylethyl)amino]but-2-enoic acid		Invalid mass	No results	-2.02735	1.55571	1.02892e-05	down	6.225
1,3-dioxo-2,3-dihydro-1H-benzo[de]isoquinolin-2-yl acetate		Invalid mass	No results	-2.07316	1.50688	0.000243924	down	5.364
Xanthurenic Acid	Organoheterocyclic compounds	No results	No results	-2.09465	1.41366	0.000187931	down	1.341
Spinosyn A	Organic oxygen compounds	Invalid mass	No results	-2.10682	1.26504	1.77638e-05	down	10.516
4-(4-methoxyphenyl)-6-pyridin-4-yl-1,3,5-triazin-2(3H)-one		Invalid mass	No results	-2.17377	1.57421	9.34219e-06	down	5.436
Melatonin	Organoheterocyclic compounds	Invalid mass	No results	-2.26058	1.66135	2.33542e-05	down	5.96
4-Hydroxytamoxifen	Phenylpropanoids and polyketides	Invalid mass	Invalid mass	-2.3323	1.62934	1.72975e-05	down	5.187
N-Acetyl-L-carnosine		Invalid mass	No results	-2.33514	1.77919	1.50401e-07	down	5.244
(±)13-HpODE		Invalid mass	No results	-2.36107	1.88745	1.2713e-08	down	8.142
Isorhapontigenin	Phenylpropanoids and polyketides	Full match	Partial match	-2.38257	1.26608	1.11058e-05	down	6.431
3-Hydroxyanthranilic acid	Benzenoids	No results	Full match	-2.41312	1.84306	5.89846e-07	down	5.025
3-Coumaric acid	Phenylpropanoids and polyketides	No results	Full match	-2.44957	1.44145	0.000917522	down	5.699
2-[2-oxo-2-(pyridin-3-ylamino)ethoxy]acetic acid		Full match	No results	-2.46538	1.7256	5.9659e-06	down	4.868
Lysine Butyrate	Organic acids and derivatives	No results	No results	-2.46999	1.36582	0.000225717	down	1.36
4-(hydroxymethyl)benzoic acid		Full match	Partial match	-2.47554	1.91486	2.85633e-10	down	6.106
(±)12(13)-DiHOME		Full match	Full match	-2.48251	1.79446	2.83536e-09	down	8.481
Benzyl 6-O-beta-D-glucopyranosyl-beta-D-glucopyranoside		Full match	No results	-2.52157	1.43491	0.000131128	down	5.142
Prostaglandin K2	Lipids and lipid-like molecules	Invalid mass	No results	-2.53399	1.75194	4.25552e-06	down	6.594
L-Adrenaline	Benzenoids	No results	No results	-2.64187	1.44687	9.07587e-05	down	5.645
4-Hydroxyhippuric acid	Benzenoids	No results	Full match	-2.6751	1.63538	1.48309e-06	down	5.074
Deoxyguanosine	Nucleosides, nucleotides, and analogues	No results	No results	-2.68982	1.05749	0.0263843	down	5.416
α-Hydroxyhippuric acid	Benzenoids	Full match	Not the top hit	-2.71775	1.92261	6.971e-11	down	5.06
Phe-Pro	Organic acids and derivatives	No results	No results	-2.74208	1.14132	0.015551	down	5.09
Benzophenone	Benzenoids	Full match	Full match	-2.76349	1.7458	2.15237e-07	down	6.644
(±)8(9)-DiHET		Full match	No results	-2.81568	1.71062	7.40016e-06	down	8.65
Dehydroepiandrosterone (DHEA)	Lipids and lipid-like molecules	Invalid mass	Invalid mass	-2.81594	1.25456	9.68445e-09	down	8.256
4-Hydroxybenzylalcohol	Benzenoids	No results	Full match	-2.82077	1.99092	9.84374e-11	down	5.46
Nonadecanoic acid	Lipids and lipid-like molecules	No results	No results	-2.83449	1.54729	3.20775e-05	down	7.413
19(R)-hydroxy Prostaglandin E2		Invalid mass	No results	-2.88928	1.59003	9.38735e-08	down	5.932
N'1-(2-chlorobenzoyl)-2-[(2-methyl-1H-indol-3-yl)thio]ethanohydrazide		Invalid mass	No results	-2.9846	1.6956	2.53408e-05	down	5.42
KKK		Invalid mass	No results	-3.11545	1.82575	3.10416e-06	down	6.985
(+/-)5(6)-EET	Lipids and lipid-like molecules	Full match	Partial match	-3.19813	1.82181	2.98772e-06	down	6.42
Dibutyl sebacate	Lipids and lipid-like molecules	No results	No results	-3.20267	1.97388	1.35907e-10	down	8.504
Sphingosine (d18:1)		Invalid mass	No results	-3.21218	1.71984	3.50743e-09	down	8.078
o-Cresol	Benzenoids	No results	No results	-3.25493	1.86194	2.48462e-06	down	5.432
2-(cyclopropylcarbonyl)-3-(4-fluoroanilino)acrylonitrile		Invalid mass	No results	-3.31766	1.89237	3.3374e-07	down	6.084
Hydroquinone	Benzenoids	No results	No results	-3.45279	1.80741	2.05393e-07	down	5.195
Asaraldehyde	Benzenoids	No results	No results	-3.45288	1.93995	1.56838e-08	down	5.583
3-(4-Hydroxyphenyl)propionic acid	Phenylpropanoids and polyketides	Full match	Full match	-3.47017	1.79388	5.61101e-07	down	5.631
5α-Dihydrotestosterone	Lipids and lipid-like molecules	Full match	Full match	-3.51046	1.62765	3.70594e-05	down	7.046
(-)-Erythromycin	Organic oxygen compounds	Invalid mass	No results	-3.52843	1.63916	2.37852e-05	down	6.024
DL-Stachydrine	Organic acids and derivatives	Full match	Full match	-3.68789	1.64973	1.13014e-06	down	1.442
13,14-dihydro Prostaglandin E1	Lipids and lipid-like molecules	Full match	Partial match	-3.81197	1.78733	3.1384e-07	down	6.4
(±)19(20)-DiHDPA		Invalid mass	Invalid mass	-3.83848	1.864	1.28216e-06	down	8.6
P-Acetamidophenyl-b-D-glucuronide	Organic oxygen compounds	No results	Full match	-3.94847	1.70582	2.5412e-05	down	5.311
Hippuric acid	Benzenoids	Full match	Full match	-4.49051	1.89889	4.17384e-07	down	5.431
(3-Methoxy-4-hydroxyphenyl)ethylene glycol sulfate		No results	No results	-4.8317	1.89928	3.11924e-13	down	5.363
FAHFA (15:0/5:0)	Lipids and lipid-like molecules	No results	Full match	-4.98782	1.68559	2.89648e-08	down	7.412
Palmitoyl ethanolamide	Organic acids and derivatives	Full match	No results	-5.15944	1.74128	6.52881e-09	down	8.056
Dihydroroseoside	Lipids and lipid-like molecules	No results	Full match	-5.19684	1.90448	8.33995e-09	down	5.76
Epinephrine	Benzenoids	Full match	Full match	-5.73225	1.59911	1.56432e-05	down	5.636
PC (22:4e/13:0)	Lipids and lipid-like molecules	No results	Full match	-6.06505	1.19339	0.0123348	down	10.509
N-Methyldioctylamine		Full match	No results	-8.84888	1.78085	5.4116e-10	down	7.085

## Sheet: top 40
Table 3:Enrichment of top 40 differential metabolites between M_F_1 group and M_F_6 group
Compound_ID	Class_I	mzCloud_Results	mzVault_Results	log2FC	VIP	Pvalue	Up.Down	RT [min]
Deoxycholic acid	Lipids and lipid-like molecules	Full match	Full match	5.6566	1.72903	2.5011e-07	up	7.219
trans-3-Indoleacrylic acid	Organoheterocyclic compounds	Full match	Not the top hit	4.90569	1.71749	1.37365e-08	up	6.169
Cholic acid	Lipids and lipid-like molecules	Full match	Full match	4.78219	1.47615	0.000109912	up	7.25
LPS 18:0	Lipids and lipid-like molecules	No results	Full match	3.66624	1.6565	1.08126e-07	up	10.429
SM (d14:0/14:1)	Lipids and lipid-like molecules	No results	Full match	3.5843	1.85429	5.17297e-10	up	11.504
2-Hydroxycaproic acid	Lipids and lipid-like molecules	Full match	Full match	3.46439	1.30305	0.00116883	up	5.7
1-Stearoylglycerol	Lipids and lipid-like molecules	Full match	Full match	3.40262	1.72994	3.65833e-09	up	10.601
LPE 14:0	Lipids and lipid-like molecules	No results	Full match	3.1526	1.94329	1.15854e-08	up	8.396
Indole-3-acrylic acid	Organoheterocyclic compounds	Full match	Full match	2.61786	1.3641	6.27486e-05	up	5.889
Thromboxane B2	Lipids and lipid-like molecules	Full match	No results	2.47613	1.48912	0.000720096	up	6.332
(+/-)11(12)-EET	Lipids and lipid-like molecules	Full match	Partial match	2.46962	1.55266	0.000100363	up	8.086
Lipoxin B4	Lipids and lipid-like molecules	Full match	No results	2.40043	1.77033	9.29713e-07	up	6.606
LPS 16:0	Lipids and lipid-like molecules	No results	Full match	2.34097	1.63227	0.000216975	up	9.377
LPS 18:1	Lipids and lipid-like molecules	No results	Full match	2.26649	1.56545	9.07105e-05	up	9.944
Leucylproline	Organic acids and derivatives	Full match	Full match	2.23421	1.83361	3.53969e-08	up	5.258
2-Amino-1,3,4-octadecanetriol	Organic nitrogen compounds	Full match	No results	2.09943	1.53572	3.65841e-10	up	6.586
Methylimidazoleacetic acid	Organoheterocyclic compounds	Full match	Full match	1.97695	1.5058	0.000623006	up	1.451
Thromboxane B3	Lipids and lipid-like molecules	Full match	No results	1.97129	1.56729	2.53397e-05	up	6.201
8(S),15(S)-DiHETE	Lipids and lipid-like molecules	Full match	No results	1.9614	1.44484	0.000274086	up	7.55
Pantothenic acid	Organic oxygen compounds	Full match	Full match	1.74017	1.83878	2.41211e-07	up	5.106
Hypoxanthine	Organoheterocyclic compounds	Full match	Full match	1.73549	1.3956	0.000352163	up	2.101
Cafestol	Organoheterocyclic compounds	Full match	Partial match	1.73239	1.31099	0.000174196	up	6.544
2-Amino-1,3-octadecanediol	Organic nitrogen compounds	Full match	Full match	1.71827	1.78926	2.3495e-08	up	7.089
Vardenafil N-oxide	Benzenoids	Full match	No results	1.65945	1.1082	0.00313216	up	4.947
12-Epileukotriene B4	Lipids and lipid-like molecules	Full match	Partial match	1.64718	1.21078	0.000266071	up	7.159
Phenylacetylglycine	Organic acids and derivatives	Full match	Full match	-1.5708	1.62325	9.99099e-07	down	5.526
Indole-3-acetic acid	Organoheterocyclic compounds	Full match	Full match	-1.64886	1.10217	0.00316331	down	5.765
Cortisol	Lipids and lipid-like molecules	Full match	Full match	-1.90708	1.08097	0.00716459	down	6.098
Isorhapontigenin	Phenylpropanoids and polyketides	Full match	Partial match	-2.38257	1.26608	1.11058e-05	down	6.431
α-Hydroxyhippuric acid	Benzenoids	Full match	Not the top hit	-2.71775	1.92261	6.971e-11	down	5.06
Benzophenone	Benzenoids	Full match	Full match	-2.76349	1.7458	2.15237e-07	down	6.644
(+/-)5(6)-EET	Lipids and lipid-like molecules	Full match	Partial match	-3.19813	1.82181	2.98772e-06	down	6.42
3-(4-Hydroxyphenyl)propionic acid	Phenylpropanoids and polyketides	Full match	Full match	-3.47017	1.79388	5.61101e-07	down	5.631
5α-Dihydrotestosterone	Lipids and lipid-like molecules	Full match	Full match	-3.51046	1.62765	3.70594e-05	down	7.046
DL-Stachydrine	Organic acids and derivatives	Full match	Full match	-3.68789	1.64973	1.13014e-06	down	1.442
13,14-dihydro Prostaglandin E1	Lipids and lipid-like molecules	Full match	Partial match	-3.81197	1.78733	3.1384e-07	down	6.4
P-Acetamidophenyl-b-D-glucuronide	Organic oxygen compounds	No results	Full match	-3.94847	1.70582	2.5412e-05	down	5.311
Hippuric acid	Benzenoids	Full match	Full match	-4.49051	1.89889	4.17384e-07	down	5.431
Palmitoyl ethanolamide	Organic acids and derivatives	Full match	No results	-5.15944	1.74128	6.52881e-09	down	8.056
Epinephrine	Benzenoids	Full match	Full match	-5.73225	1.59911	1.56432e-05	down	5.636
